# Supplementary material for: Condylar fracture location is correlated to exercise history in Thoroughbred racehorses
Source: Equine Vet J. 2024 Apr 7;57(1):76–86. doi: 10.1111/evj.14091 (PMC11616956; doi:10.1111/evj.14091)
Supplement: Supplementary file 1 — Table S1. Racehorse injury variable definitions. [file EVJ-57-76-s001.xlsx]

## Sheet: reduced variables
Variable	Definition	Formula
activeDays	Total number of active days. Active days are defined as the animal's career length minus any layup periods.	ActiveDays = CareerDays - LayupTime
ageDays	Age of animal in days	Fracture - DOB
ageYrs	Age of animal in years, rounded to year. Matching what animal would be considered on registry (Jan 1 as birth day)	YearOfFracture - YearOfBirth
avgEventInterval	Average amount of time that occurred between consecutive events, measured in days. This could include layups
breed	Breed of Horse (i.e. Thoroughbred, Quarter Horse, etc.)
btwnEvents	Average Time between events, in terms of full career length
btwnEventsActive	Average time between events, in terms of active time periods
btwnRaces	Average Time between races in days, in terms of full career length
btwnRacesActive	Average time between races, in terms of active time periods
btwnWorks	Average Time between works, in terms of full career length
btwnWorksActive	Average time between works, in terms of active time periods
careerDays	Total number of career days for animal, defined as the period between the animal's first timed event and Fracture. It includes Fracture and DOS day.	CareerDays = (Day of Fracture - Day of First Event + 1)
dayOfFracture	Day animal had fracture in format MM/DD/YYYY
daysBtwnDOBandFirstEvent	Days between Date of Birth and First Event in animal's career	daysBtwenDOBandFirstEvent = Date of First Event - DOB
daysBtwnFractureandPrevEvent	Days between Date of Fracture and event before Fracture, excluding event that occurs the day of Fracture.	daysBtwenFractureandPrevEvent = Fracture - Date of Previous Event
events	Number of events in animal's career. Events are races & works	# event = # races + # works
Events10moAftStart	number of events at racing-speeds accumulated 10 months (300 days) after starting training on Any Surface
Events10moBefFracture	number of events at racing-speeds accumulated 10 months (300 days) before Fracture on Any Surface
Events1moAftStart	number of events at racing-speeds accumulated 1 month (30 days) after starting training on Any Surface
Events1moBefFracture	number of events at racing-speeds accumulated 1 month (30 days) before Fracture on Any Surface
Events1yrAftStart	number of events at racing-speeds accumulated 12 months (360 days) after starting training on Any Surface
Events1yrBefFracture	number of events at racing-speeds accumulated 12 months (360 days) before Fracture on Any Surface
Events2moAftStart	number of events at racing-speeds accumulated 2 months (60 days) after starting training on Any Surface
Events2moAftStart_D	number of events at racing-speeds accumulated 2 months (60 days) after starting training on Dirt Surfaces	see "events2moAftStart," only count event if it occurred on dirt
Events2moAftStart_S	number of events at racing-speeds accumulated 2 months (60 days) after starting training on Synthetic Surfaces	see "events2moAftStart," only count event if it occurred on synthetic
Events2moAftStart_T	number of events at racing-speeds accumulated 2 months (60 days) after starting training on Turf Surfaces	see "events2moAftStart," only count event if it occurred on turf
Events2moBefFracture	number of events at racing-speeds accumulated 2 months (60 days) before Fracture on Any Surface
Events4moAftStart	number of events at racing-speeds accumulated 4 months (120 days) after starting training on Any Surface
Events4moBefFracture	number of events at racing-speeds accumulated 4 months (120 days) before Fracture on Any Surface
Events6moAftStart	number of events at racing-speeds accumulated 6 months (180 days) after starting training on Any Surface
Events6moBefFracture	number of events at racing-speeds accumulated 6 months (180 days) before Fracture on Any Surface
Events8moAftStart	number of events at racing-speeds accumulated 8 months (240 days) after starting training on Any Surface
Events8moBefFracture	number of events at racing-speeds accumulated 8 months (240 days) before Fracture on Any Surface
eventsPerYrActive	Number of events per year, in terms of active days
eventsPerYrCareer	Number of events per year, in terms of career days
furs10moAfterStart	number of furlongs at racing-speeds accumulated 10 months (300 days) after starting training on Any Surface
furs10moBeforeFracture	number of furlongs at racing-speeds accumulated 10 months (300 days) before Fracture on Any Surface
furs1moAfterStart	number of furlongs at racing-speeds accumulated 1 month (30 days) after starting training on Any Surface
furs1moBeforeFracture	number of furlongs at racing-speeds accumulated 1 month (30 days) before Fracture on Any Surface
furs1yrAfterStart	number of furlongs at racing-speeds accumulated 12 months (360 days) after starting training on Any Surface
furs1yrBeforeFracture	number of furlongs at racing-speeds accumulated 12 months (360 days) before Fracture on Any Surface
furs1yrBeforeFracture_D	number of furlongs at racing-speeds accumulated 12 months (360 days) before Fracture on Dirt Surfaces	see "furs1yrBefFracture," only count furlong if it occurred on dirt
furs1yrBeforeFracture_S	number of furlongs at racing-speeds accumulated 12 months (360 days) before Fracture on Synthetic Surfaces	see "furs1yrBefFracture," only count furlong if it occurred on synthetic
furs1yrBeforeFracture_T	number of furlongs at racing-speeds accumulated 12 months (360 days) before Fracture on Turf Surfaces	see "furs1yrBefFracture," only count furlong if it occurred on turf
furs2moAfterStart	number of furlongs at racing-speeds accumulated 2 months (60 days) after starting training on Any Surface
furs2moBeforeFracture	number of furlongs at racing-speeds accumulated 2 months (60 days) before Fracture on Any Surface
furs4moAfterStart	number of furlongs at racing-speeds accumulated 4 months (120 days) after starting training on Any Surface
furs4moBeforeFracture	number of furlongs at racing-speeds accumulated 4 months (120 days) before Fracture on Any Surface
furs6moAfterStart	number of furlongs at racing-speeds accumulated 6 months (180 days) after starting training on Any Surface
furs6moBeforeFracture	number of furlongs at racing-speeds accumulated 6 months (180 days) before Fracture on Any Surface
furs8moAfterStart	number of furlongs at racing-speeds accumulated 8 months (240 days) after starting training on Any Surface
furs8moBeforeFracture	number of furlongs at racing-speeds accumulated 8 months (240 days) before Fracture on Any Surface
fursEventsPerMoActive	Number of furlongs in events per month, in terms of active days
fursEventsPerMoCareer	Number of furlongs in events per month, in terms of career days
fursPerEvent	Average number of furlongs per event
fursPerRace	Average number of furlongs per race
fursPerWork	Average number of furlongs per work
fursRacedPerMoActive	Number of furlongs raced per month, in terms of active days
fursRacedPerMoCareer	Number of furlongs raced per month, in terms of career days
fursWorksPerMoActive	Number of furlongs worked per month, in terms of active days
fursWorksPerMoCareer	Number of furlongs worked per month, in terms of career days
gender	Gender of Horse, indicates if castrated or not (i.e. Stallion, Gelding, Mare)
gender_mf	Gender in terms of male or female only, no indication of castration status
layups	Number of Layups. A Layup is defined as a period of 60+ days when there is no event
layupTime	Total number of days the animal was in a layup.
meanLayupTime	Average number of days the animal was in a layup.
minEventInterval	Minimum amount of time that occurred between consecutive events, measured in days.
percentCareerInLayup	Percentage of animal's career spent in layup.
races	Number of races in animal career
Races10moAftStart	number of races at racing-speeds accumulated 10 months (300 days) after starting training on Any Surface
Races10moBefFracture	number of races at racing-speeds accumulated 10 months (300 days) before Fracture on Any Surface
Races1moAftStart	number of races at racing-speeds accumulated 1 month (30 days) after starting training on Any Surface
Races1moBefFracture	number of races at racing-speeds accumulated 1 month (30 days) before Fracture on Any Surface
Races1yrAftStart	number of races at racing-speeds accumulated 12 months (360 days) after starting training on Any Surface
Races1yrBefFracture	number of races at racing-speeds accumulated 12 months (360 days) before Fracture on Any Surface
Races2moAftStart	number of races at racing-speeds accumulated 2 months (60 days) after starting training on Any Surface
Races2moBefFracture	number of races at racing-speeds accumulated 2 months (60 days) before Fracture on Any Surface
Races4moAftStart	number of races at racing-speeds accumulated 4 months (120 days) after starting training on Any Surface
Races4moBefFracture	number of races at racing-speeds accumulated 4 months (120 days) before Fracture on Any Surface
Races6moAftStart	number of races at racing-speeds accumulated 6 months (180 days) after starting training on Any Surface
Races6moBefFracture	number of races at racing-speeds accumulated 6 months (180 days) before Fracture on Any Surface
Races8moAftStart	number of races at racing-speeds accumulated 8 months (240 days) after starting training on Any Surface
Races8moBefFracture	number of races at racing-speeds accumulated 8 months (240 days) before Fracture on Any Surface
racesPerYrActive	Number of races per year, in terms of active days
racesPerYrCareer	Number of races per year, in terms of career days
totalFursEvent	Number of furlongs in all career events	totalFursEvent = totalFursRaced + totalFursWorked
totalFursRaced	Number of Furlongs raced in career
totalFursWorked	Number of furlongs worked in career
works	Number of works in animal's career
Works10moAftStart	number of works at racing-speeds accumulated 10 months (300 days) after starting training on Any Surface
Works10moBefFracture	number of works at racing-speeds accumulated 10 months (300 days) before Fracture on Any Surface
Works1moAftStart	number of works at racing-speeds accumulated 1 month (30 days) after starting training on Any Surface
Works1moBefFracture	number of works at racing-speeds accumulated 1 month (30 days) before Fracture on Any Surface
Works1yrAftStart	number of works at racing-speeds accumulated 12 months (360 days) after starting training on Any Surface
Works1yrBefFracture	number of works at racing-speeds accumulated 12 months (360 days) before Fracture on Any Surface
Works2moAftStart	number of works at racing-speeds accumulated 2 months (60 days) after starting training on Any Surface
Works2moBefFracture	number of works at racing-speeds accumulated 2 months (60 days) before Fracture on Any Surface
Works4moAftStart	number of works at racing-speeds accumulated 4 months (120 days) after starting training on Any Surface
Works4moBefFracture	number of works at racing-speeds accumulated 4 months (120 days) before Fracture on Any Surface
Works6moAftStart	number of works at racing-speeds accumulated 6 months (180 days) after starting training on Any Surface
Works6moBefFracture	number of works at racing-speeds accumulated 6 months (180 days) before Fracture on Any Surface
Works8moAftStart	number of works at racing-speeds accumulated 8 months (240 days) after starting training on Any Surface
Works8moBefFracture	number of works at racing-speeds accumulated 8 months (240 days) before Fracture on Any Surface
worksPerYrActive	Number of works per year, in terms of active days
worksPerYrCareer	Number of works per year, in terms of career days
zeroEvents	Categorical variable to indicate if animal has 0 events (0 races & 0 works). If animal has 0 events, this get a "1". If animal has events, this gets a "0".
zeroLayups	Categorical variable to indicate if animal has 0 layups (defined as 60 days without a recorded activity). If animal has 0 layups, this gets a "1". If animal has layups, this gets a "0"
zeroRaces	Categorical variable to indicate if animal has 0 races If animal has 0 races, this get a "1". If animal has races, this gets a "0".
zeroWorks	Categorical variable to indicate if animal has 0 works. If animal has 0 works, this get a "1". If animal has works, this gets a "0".
