# Supplementary material for: Condylar fracture location is correlated to exercise history in Thoroughbred racehorses
Source: Equine Vet J. 2024 Apr 7;57(1):76–86. doi: 10.1111/evj.14091 (PMC11616956; doi:10.1111/evj.14091)
Supplement: Supplementary file 3 — Table S3. PSG Control data correlations. [file EVJ-57-76-s004.xlsx]

## Sheet: Pearson PSG control
_TYPE_	_NAME_	races	works	events	fursRaces	fursWorks	fursEvents	fursPerRace	fursPerWork	fursPerEvent	careerDays	activeDays	layups	layupTime	meanLayupTime	percentCareerInLayup	daysSinceLastLayup	eventsSinceLastLayup	racesPerYrCareer	worksPerYrCareer	eventsPerYrCareer	racesPerYrActive	worksPerYrActive	eventsPerYrActive	fursRacesPerMoCareer	fursWorksPerMoCareer	fursEventsPerMoCareer	fursRacesPerMoActive	fursWorksPerMoActive	fursEventsPerMoActive	btwnRaces	btwnRacesActive	btwnWorks	btwnWorksActive	btwnEvents	btwnEventsActive	slopeAtStart	slopeAtDOD	slopeAftLastLayup	furs1moBeforeDOD	furs2moBeforeDOD	furs4moBeforeDOD	furs6moBeforeDOD	furs8moBeforeDOD	furs10moBeforeDOD	furs1yrBeforeDOD	month2	month34	month56
MEAN		6.07558	31.3256	37.4012	43.5959	133.43	177.026	6.77658	3.97593	4.31323	488.281	336.89	0.994186	151.62	86.2159	22.1463	191.012	21.1163	3.59497	29.5896	33.2056	4.74625	38.3446	43.1467	2.02661	9.42707	11.4655	2.69344	12.3293	15.0544	141.334	94.6784	17.0214	11.7133	14.5153	10.3344	11.4726	15.5611	14.8978	15.6279	27.6453	47.8692	64.8081	78.2863	89.0756	100.858	12.0174	20.2238	16.939
STD		7.48332	25.6565	31.6997	56.1852	115.318	162.103	1.01141	0.589796	0.814296	417.714	285.678	1.11606	187.535	89.1379	23.7068	169.134	18.4283	2.93315	16.3888	16.1575	3.67788	14.8687	13.4305	1.73094	4.34101	4.65878	2.25303	3.96326	3.92296	117.582	65.2471	12.2851	5.79284	8.00237	5.66673	4.73847	5.62402	4.4512	7.44991	13.0027	25.1445	37.3447	48.723	57.5886	66.6729	7.47156	15.649	16.4683
N		172	172	172	172	172	172	130	172	172	171	172	172	171	171	171	172	172	172	171	171	172	170	170	172	171	171	172	170	170	113	114	167	168	169	170	163	165	91	172	172	172	172	172	172	172	172	172	172
CORR	races	1	0.756832	0.848618	0.990987	0.759286	0.883626	0.418447	0.49701	0.65298	0.846269	0.896381	0.570018	0.515526	0.373726	0.12767	0.451818	0.463219	0.635338	-0.303438	-0.192949	0.761486	-0.370931	-0.203499	0.692333	-0.197398	0.0724687	0.788798	-0.221084	0.227465	-0.512765	-0.590287	0.244185	0.227408	-0.0210152	-0.0913964	0.130017	0.155865	0.291912	0.14453	0.245276	0.359481	0.431185	0.47491	0.53484	0.588082	0.28274	0.373809	0.428915
CORR	works	0.756832	1	0.988025	0.752064	0.996114	0.969292	0.457905	0.590392	0.565733	0.867816	0.943515	0.55925	0.491031	0.485582	0.181858	0.606536	0.647282	0.405544	-0.255707	-0.186751	0.465334	-0.201398	-0.0986761	0.467847	-0.0753197	0.101884	0.498786	0.0681096	0.349717	-0.239872	-0.307505	-0.0925546	-0.133949	-0.190902	-0.250391	0.124114	0.291148	0.365416	0.36639	0.413672	0.551652	0.648499	0.677526	0.729607	0.774763	0.35458	0.542668	0.628296
CORR	events	0.848618	0.988025	1	0.842632	0.985458	0.993103	0.475987	0.595168	0.61203	0.902174	0.975251	0.587198	0.519135	0.481237	0.177327	0.597566	0.633236	0.478215	-0.27868	-0.196751	0.556386	-0.250829	-0.128051	0.542095	-0.107631	0.0995835	0.589908	0.00271609	0.336828	-0.327479	-0.402587	-0.0165843	-0.0540598	-0.159404	-0.224222	0.131298	0.272784	0.372754	0.33066	0.392711	0.531347	0.626659	0.660474	0.716774	0.76589	0.353729	0.527459	0.609771
CORR	fursRaces	0.990987	0.752064	0.842632	1	0.757987	0.885826	0.498583	0.499601	0.664748	0.836724	0.888692	0.556772	0.506056	0.366413	0.123307	0.456131	0.466263	0.619838	-0.292237	-0.184387	0.744972	-0.36023	-0.196135	0.695564	-0.185435	0.0848709	0.793509	-0.209911	0.241626	-0.502879	-0.576782	0.242786	0.225091	-0.0215057	-0.0896639	0.148222	0.172477	0.303888	0.158326	0.248125	0.356624	0.424821	0.466637	0.526769	0.583614	0.273942	0.366853	0.418845
CORR	fursWorks	0.759286	0.996114	0.985458	0.757987	1	0.974109	0.481352	0.622546	0.593375	0.858915	0.939546	0.545822	0.477257	0.470791	0.166945	0.604528	0.648613	0.416258	-0.244452	-0.173345	0.473238	-0.199323	-0.0940727	0.482833	-0.0520411	0.129233	0.511368	0.084256	0.373547	-0.26168	-0.324741	-0.0937653	-0.127856	-0.197339	-0.245379	0.157824	0.300027	0.37665	0.375065	0.424359	0.562574	0.658088	0.687903	0.738456	0.782057	0.364528	0.551338	0.633365
CORR	fursEvents	0.883626	0.969292	0.993103	0.885826	0.974109	1	0.524205	0.616035	0.652523	0.901001	0.976405	0.58127	0.514904	0.461884	0.161489	0.588151	0.623024	0.510959	-0.275288	-0.187282	0.594866	-0.26695	-0.135072	0.584566	-0.101379	0.121367	0.638814	-0.0130902	0.349564	-0.376556	-0.449439	0.0182697	-0.0121541	-0.147724	-0.205607	0.16399	0.273539	0.382415	0.321694	0.387885	0.523816	0.615401	0.651104	0.707909	0.758629	0.35427	0.519368	0.595742
CORR	fursPerRace	0.418447	0.457905	0.475987	0.498583	0.481352	0.524205	1	0.592081	0.730078	0.44207	0.486621	0.274147	0.228935	0.205706	0.119042	0.380067	0.372153	0.161203	-0.232106	-0.181102	0.278923	-0.22902	-0.156247	0.419989	-0.0789662	0.0851876	0.51608	-0.0175504	0.298142	-0.230551	-0.273632	0.096633	0.115053	0.0285326	0.00441511	0.0277218	0.164914	0.173018	0.132483	0.116566	0.257663	0.355742	0.414933	0.457595	0.501614	0.0601567	0.288975	0.36474
CORR	fursPerWork	0.49701	0.590392	0.595168	0.499601	0.622546	0.616035	0.592081	1	0.909018	0.544402	0.58146	0.34721	0.323998	0.323306	0.135219	0.47633	0.513092	0.503896	-0.326278	-0.240646	0.56322	-0.334904	-0.220123	0.55417	0.0270371	0.229099	0.591444	0.128011	0.462933	-0.264532	-0.304136	0.0178147	-0.062562	-0.172734	-0.257581	0.307422	0.43244	0.394605	0.515407	0.62521	0.694095	0.709164	0.710553	0.715564	0.72039	0.574133	0.595778	0.548375
CORR	fursPerEvent	0.65298	0.565733	0.61203	0.664748	0.593375	0.652523	0.730078	0.909018	1	0.620791	0.637088	0.42761	0.409397	0.32494	0.139057	0.473748	0.488954	0.684757	-0.423273	-0.305827	0.789342	-0.495766	-0.334888	0.751251	-0.138264	0.149105	0.833967	-0.122055	0.352682	-0.493286	-0.561297	0.221763	0.116588	0.0113615	-0.0725947	0.210109	0.321555	0.332417	0.391874	0.513468	0.594443	0.622584	0.63933	0.659338	0.68065	0.502844	0.528505	0.504192
CORR	careerDays	0.846269	0.867816	0.902174	0.836724	0.858915	0.901001	0.44207	0.544402	0.620791	1	0.924994	0.821027	0.814257	0.682977	0.441695	0.444589	0.45904	0.368335	-0.465863	-0.407547	0.591612	-0.337366	-0.214224	0.433433	-0.360013	-0.175431	0.625852	-0.135314	0.219348	-0.169848	-0.361881	0.325128	0.122451	0.132601	-0.154756	0.0240964	0.167588	0.250147	0.192456	0.255536	0.360199	0.449382	0.48712	0.543432	0.607836	0.252873	0.365856	0.467695
CORR	activeDays	0.896381	0.943515	0.975251	0.888692	0.939546	0.976405	0.486621	0.58146	0.637088	0.924994	1	0.595115	0.532602	0.472984	0.161603	0.612546	0.615003	0.504597	-0.333481	-0.247542	0.592226	-0.357473	-0.236234	0.569006	-0.180816	0.0414106	0.625859	-0.136673	0.216826	-0.358056	-0.417021	0.0828031	0.0731071	-0.0884874	-0.146495	0.0623742	0.181558	0.277519	0.242769	0.322787	0.467353	0.568115	0.608229	0.670884	0.725103	0.319677	0.482733	0.574722
CORR	layups	0.570018	0.55925	0.587198	0.556772	0.545822	0.58127	0.274147	0.34721	0.42761	0.821027	0.595115	1	0.918459	0.671142	0.723575	0.0778542	0.109219	0.0771891	-0.527001	-0.521629	0.430448	-0.199405	-0.103776	0.127237	-0.509799	-0.429794	0.455175	-0.066937	0.192322	0.068534	-0.191772	0.538208	0.131488	0.375552	-0.13962	-0.0408648	0.0987148	0.191947	0.0447523	0.0689685	0.100416	0.171362	0.21372	0.260231	0.323348	0.0754025	0.104042	0.235273
CORR	layupTime	0.515526	0.491031	0.519135	0.506056	0.477257	0.514904	0.228935	0.323998	0.409397	0.814257	0.532602	0.918459	1	0.798667	0.736943	0.0544402	0.0822136	0.0447133	-0.524368	-0.526241	0.412159	-0.204914	-0.115453	0.0912695	-0.523317	-0.45714	0.437487	-0.0914053	0.157262	0.144128	-0.147278	0.59399	0.159514	0.428674	-0.121178	-0.0411147	0.0979194	0.0760485	0.0581042	0.075753	0.0859678	0.128829	0.151158	0.181564	0.244076	0.0739107	0.0750208	0.160482
CORR	meanLayupTime	0.373726	0.485582	0.481237	0.366413	0.470791	0.461884	0.205706	0.323306	0.32494	0.682977	0.472984	0.671142	0.798667	1	0.796895	0.124717	0.143288	-0.0380779	-0.542046	-0.559668	0.242389	-0.119983	-0.0673233	0.0105879	-0.520306	-0.485284	0.266247	0.0241492	0.176554	0.317387	0.0484122	0.392606	-0.0220087	0.359582	-0.182862	-0.038684	0.15825	-0.0601613	0.120025	0.142178	0.161766	0.180178	0.188946	0.21129	0.256727	0.127729	0.141473	0.161037
CORR	percentCareerInLayup	0.12767	0.181858	0.177327	0.123307	0.166945	0.161489	0.119042	0.135219	0.139057	0.441695	0.161603	0.723575	0.736943	0.796895	1	-0.156289	-0.130674	-0.229141	-0.597896	-0.65159	0.0758131	0.0110265	0.0388569	-0.190118	-0.63254	-0.666216	0.0982191	0.101318	0.171285	0.454239	0.138026	0.544281	-0.0349932	0.54361	-0.192236	-0.0554905	0.114548	-0.195094	-0.0319979	-0.0552779	-0.068961	-0.0537704	-0.0326632	-0.014642	0.0295421	-0.0643535	-0.0647511	-0.0164771
CORR	daysSinceLastLayup	0.451818	0.606536	0.597566	0.456131	0.604528	0.588151	0.380067	0.47633	0.473748	0.444589	0.612546	0.0778542	0.0544402	0.124717	-0.156289	1	0.978083	0.451981	-0.145959	-0.066902	0.367726	-0.297392	-0.231897	0.499043	0.0299179	0.211688	0.394874	-0.10206	0.117563	-0.317363	-0.211237	-0.17271	-0.0187397	-0.261667	-0.109434	0.0187811	0.120208	0.0539027	0.291981	0.418472	0.590549	0.713202	0.74528	0.789171	0.798525	0.437127	0.601179	0.715632
CORR	eventsSinceLastLayup	0.463219	0.647282	0.633236	0.466263	0.648613	0.623024	0.372153	0.513092	0.488954	0.45904	0.615003	0.109219	0.0822136	0.143288	-0.130674	0.978083	1	0.460727	-0.0975047	-0.0161156	0.388931	-0.212181	-0.131627	0.506563	0.0970368	0.277111	0.414208	0.0148108	0.246978	-0.319178	-0.238484	-0.206084	-0.095757	-0.313735	-0.191414	0.0933851	0.228644	0.128971	0.378868	0.50472	0.662678	0.772161	0.801253	0.839292	0.848455	0.500588	0.645413	0.739202
CORR	racesPerYrCareer	0.635338	0.405544	0.478215	0.619838	0.416258	0.510959	0.161203	0.503896	0.684757	0.368335	0.504597	0.0771891	0.0447133	-0.0380779	-0.229141	0.451981	0.460727	1	-0.167756	0.0111053	0.884237	-0.4437	-0.25065	0.97485	0.0117282	0.372649	0.841577	-0.270807	0.206869	-0.759787	-0.662738	-0.00918373	0.120383	-0.170164	0.00898618	0.169679	0.205963	0.322776	0.269074	0.39009	0.489728	0.525527	0.540916	0.557711	0.555447	0.410575	0.462764	0.443983
CORR	worksPerYrCareer	-0.303438	-0.255707	-0.27868	-0.292237	-0.244452	-0.275288	-0.232106	-0.326278	-0.423273	-0.465863	-0.333481	-0.527001	-0.524368	-0.542046	-0.597896	-0.145959	-0.0975047	-0.167756	1	0.983905	-0.362392	0.75171	0.728659	-0.194414	0.916797	0.78211	-0.366286	0.5778	0.364694	-0.197295	0.0409203	-0.573886	-0.383673	-0.628393	-0.291537	0.290367	0.0708871	0.299646	0.0439954	-0.053391	-0.126359	-0.16093	-0.178498	-0.197803	-0.223308	-0.136852	-0.158149	-0.171449
CORR	eventsPerYrCareer	-0.192949	-0.186751	-0.196751	-0.184387	-0.173345	-0.187282	-0.181102	-0.240646	-0.305827	-0.407547	-0.247542	-0.521629	-0.526241	-0.559668	-0.65159	-0.066902	-0.0161156	0.0111053	0.983905	1	-0.207495	0.683548	0.695304	-0.0205303	0.932044	0.860851	-0.219232	0.538214	0.408591	-0.380758	-0.134494	-0.586457	-0.368358	-0.675102	-0.296194	0.329147	0.110336	0.379091	0.0921527	0.0152508	-0.0404715	-0.0689286	-0.083886	-0.10037	-0.126646	-0.0656106	-0.0774461	-0.0941689
CORR	racesPerYrActive	0.761486	0.465334	0.556386	0.744972	0.473238	0.594866	0.278923	0.56322	0.789342	0.591612	0.592226	0.430448	0.412159	0.242389	0.0758131	0.367726	0.388931	0.884237	-0.362392	-0.207495	1	-0.496829	-0.277299	0.883727	-0.222449	0.120329	0.976412	-0.315389	0.24044	-0.669067	-0.75729	0.324313	0.248371	0.0530809	-0.0207703	0.141781	0.19548	0.296001	0.23427	0.354722	0.43974	0.477066	0.500532	0.524258	0.545779	0.383727	0.411831	0.410414
CORR	worksPerYrActive	-0.370931	-0.201398	-0.250829	-0.36023	-0.199323	-0.26695	-0.22902	-0.334904	-0.495766	-0.337366	-0.357473	-0.199405	-0.204914	-0.119983	0.0110265	-0.297392	-0.212181	-0.4437	0.75171	0.683548	-0.496829	1	0.971585	-0.450334	0.635914	0.42577	-0.488678	0.872107	0.601151	0.330884	0.273167	-0.423348	-0.622175	-0.383992	-0.511097	0.32056	0.179589	0.171086	0.0388757	-0.10631	-0.187694	-0.215058	-0.22489	-0.243315	-0.25625	-0.222468	-0.211627	-0.199863
CORR	eventsPerYrActive	-0.203499	-0.0986761	-0.128051	-0.196135	-0.0940727	-0.135072	-0.156247	-0.220123	-0.334888	-0.214224	-0.236234	-0.103776	-0.115453	-0.0673233	0.0388569	-0.231897	-0.131627	-0.25065	0.728659	0.695304	-0.277299	0.971585	1	-0.258093	0.638044	0.499951	-0.274813	0.879481	0.731102	0.107082	0.00545825	-0.381527	-0.623831	-0.415767	-0.577006	0.397728	0.254828	0.351795	0.1015	-0.025955	-0.0918559	-0.111498	-0.115643	-0.129337	-0.137613	-0.145806	-0.124943	-0.111852
CORR	fursRacesPerMoCareer	0.692333	0.467847	0.542095	0.695564	0.482833	0.584566	0.419989	0.55417	0.751251	0.433433	0.569006	0.127237	0.0912695	0.0105879	-0.190118	0.499043	0.506563	0.97485	-0.194414	-0.0205303	0.883727	-0.450334	-0.258093	1	-0.00863551	0.363084	0.886558	-0.262577	0.241454	-0.751506	-0.678255	0.02027	0.134654	-0.148587	0.00779468	0.173001	0.227676	0.333641	0.279601	0.394374	0.507917	0.555507	0.579687	0.603382	0.609565	0.407533	0.48843	0.484198
CORR	fursWorksPerMoCareer	-0.197398	-0.0753197	-0.107631	-0.185435	-0.0520411	-0.101379	-0.0789662	0.0270371	-0.138264	-0.360013	-0.180816	-0.509799	-0.523317	-0.520306	-0.63254	0.0299179	0.0970368	0.0117282	0.916797	0.932044	-0.222449	0.635914	0.638044	-0.00863551	1	0.928586	-0.224814	0.656655	0.524241	-0.238843	-0.026344	-0.671217	-0.455742	-0.758642	-0.384261	0.440863	0.25312	0.344172	0.261005	0.202539	0.150506	0.112071	0.0871907	0.0614778	0.0294594	0.091322	0.0732999	0.0244386
CORR	fursEventsPerMoCareer	0.0724687	0.101884	0.0995835	0.0848709	0.129233	0.121367	0.0851876	0.229099	0.149105	-0.175431	0.0414106	-0.429794	-0.45714	-0.485284	-0.666216	0.211688	0.277111	0.372649	0.78211	0.860851	0.120329	0.42577	0.499951	0.363084	0.928586	1	0.119201	0.515678	0.581079	-0.490438	-0.280042	-0.619965	-0.374711	-0.775542	-0.3594	0.484843	0.328086	0.429078	0.344574	0.332587	0.326762	0.308884	0.294836	0.27979	0.252287	0.233964	0.247875	0.201118
CORR	fursRacesPerMoActive	0.788798	0.498786	0.589908	0.793509	0.511368	0.638814	0.51608	0.591444	0.833967	0.625852	0.625859	0.455175	0.437487	0.266247	0.0982191	0.394874	0.414208	0.841577	-0.366286	-0.219232	0.976412	-0.488678	-0.274813	0.886558	-0.224814	0.119201	1	-0.301331	0.268374	-0.633822	-0.725343	0.34517	0.25706	0.0679228	-0.0198673	0.147	0.216823	0.312079	0.241198	0.349272	0.439609	0.482381	0.511307	0.540456	0.569896	0.367335	0.416149	0.422668
CORR	fursWorksPerMoActive	-0.221084	0.0681096	0.00271609	-0.209911	0.084256	-0.0130902	-0.0175504	0.128011	-0.122055	-0.135314	-0.136673	-0.066937	-0.0914053	0.0241492	0.101318	-0.10206	0.0148108	-0.270807	0.5778	0.538214	-0.315389	0.872107	0.879481	-0.262577	0.656655	0.515678	-0.301331	1	0.83767	0.215582	0.15916	-0.498513	-0.74104	-0.493677	-0.654137	0.497586	0.437675	0.302907	0.328399	0.226937	0.164821	0.134059	0.116266	0.0924898	0.0755979	0.0658232	0.0763266	0.0524199
CORR	fursEventsPerMoActive	0.227465	0.349717	0.336828	0.241626	0.373547	0.349564	0.298142	0.462933	0.352682	0.219348	0.216826	0.192322	0.157262	0.176554	0.171285	0.117563	0.246978	0.206869	0.364694	0.408591	0.24044	0.601151	0.731102	0.241454	0.524241	0.581079	0.268374	0.83767	1	-0.177213	-0.289989	-0.298066	-0.594904	-0.469827	-0.683499	0.601312	0.571205	0.592917	0.459576	0.419707	0.410725	0.40511	0.404391	0.39757	0.397794	0.268686	0.309736	0.29022
CORR	btwnRaces	-0.512765	-0.239872	-0.327479	-0.502879	-0.26168	-0.376556	-0.230551	-0.264532	-0.493286	-0.169848	-0.358056	0.068534	0.144128	0.317387	0.454239	-0.317363	-0.319178	-0.759787	-0.197295	-0.380758	-0.669067	0.330884	0.107082	-0.751506	-0.238843	-0.490438	-0.633822	0.215582	-0.177213	1	0.914496	0.00667872	-0.221949	0.202896	-0.0646365	-0.206848	0.0437923	-0.217625	0.0236979	-0.0770732	-0.151886	-0.24197	-0.276915	-0.336257	-0.358845	-0.15249	-0.167188	-0.272496
CORR	btwnRacesActive	-0.590287	-0.307505	-0.402587	-0.576782	-0.324741	-0.449439	-0.273632	-0.304136	-0.561297	-0.361881	-0.417021	-0.191772	-0.147278	0.0484122	0.138026	-0.211237	-0.238484	-0.662738	0.0409203	-0.134494	-0.75729	0.273167	0.00545825	-0.678255	-0.026344	-0.280042	-0.725343	0.15916	-0.289989	0.914496	1	-0.153835	-0.236287	0.0226753	0.00360669	-0.207597	0.000909037	-0.224129	0.0128126	-0.0644201	-0.072277	-0.161055	-0.205918	-0.27828	-0.323604	-0.120067	-0.0575088	-0.22173
CORR	btwnWorks	0.244185	-0.0925546	-0.0165843	0.242786	-0.0937653	0.0182697	0.096633	0.0178147	0.221763	0.325128	0.0828031	0.538208	0.59399	0.392606	0.544281	-0.17271	-0.206084	-0.00918373	-0.573886	-0.586457	0.324313	-0.423348	-0.381527	0.02027	-0.671217	-0.619965	0.34517	-0.498513	-0.298066	0.00667872	-0.153835	1	0.710088	0.878128	0.428503	-0.185453	-0.230524	-0.24258	-0.282176	-0.259997	-0.26872	-0.254427	-0.218806	-0.199482	-0.150095	-0.169459	-0.212924	-0.164372
CORR	btwnWorksActive	0.227408	-0.133949	-0.0540598	0.225091	-0.127856	-0.0121541	0.115053	-0.062562	0.116588	0.122451	0.0731071	0.131488	0.159514	-0.0220087	-0.0349932	-0.0187397	-0.095757	0.120383	-0.383673	-0.368358	0.248371	-0.622175	-0.623831	0.134654	-0.455742	-0.374711	0.25706	-0.74104	-0.594904	-0.221949	-0.236287	0.710088	1	0.645406	0.87396	-0.305799	-0.378685	-0.243089	-0.323705	-0.245152	-0.210563	-0.194152	-0.164735	-0.145006	-0.125089	-0.104271	-0.133545	-0.117793
CORR	btwnEvents	-0.0210152	-0.190902	-0.159404	-0.0215057	-0.197339	-0.147724	0.0285326	-0.172734	0.0113615	0.132601	-0.0884874	0.375552	0.428674	0.359582	0.54361	-0.261667	-0.313735	-0.170164	-0.628393	-0.675102	0.0530809	-0.383992	-0.415767	-0.148587	-0.758642	-0.775542	0.0679228	-0.493677	-0.469827	0.202896	0.0226753	0.878128	0.645406	1	0.642646	-0.364056	-0.391653	-0.407723	-0.412757	-0.408358	-0.413515	-0.39144	-0.358309	-0.340673	-0.299981	-0.295858	-0.322588	-0.254178
CORR	btwnEventsActive	-0.0913964	-0.250391	-0.224222	-0.0896639	-0.245379	-0.205607	0.00441511	-0.257581	-0.0725947	-0.154756	-0.146495	-0.13962	-0.121178	-0.182862	-0.192236	-0.109434	-0.191414	0.00898618	-0.291537	-0.296194	-0.0207703	-0.511097	-0.577006	0.00779468	-0.384261	-0.3594	-0.0198673	-0.654137	-0.683499	-0.0646365	0.00360669	0.428503	0.87396	0.642646	1	-0.41903	-0.491979	-0.483645	-0.394882	-0.346037	-0.325652	-0.311957	-0.293892	-0.282683	-0.278006	-0.206712	-0.234774	-0.209409
CORR	slopeAtStart	0.130017	0.124114	0.131298	0.148222	0.157824	0.16399	0.0277218	0.307422	0.210109	0.0240964	0.0623742	-0.0408648	-0.0411147	-0.038684	-0.0554905	0.0187811	0.0933851	0.169679	0.290367	0.329147	0.141781	0.32056	0.397728	0.173001	0.440863	0.484843	0.147	0.497586	0.601312	-0.206848	-0.207597	-0.185453	-0.305799	-0.364056	-0.41903	1	0.268262	0.275568	0.237931	0.231202	0.228794	0.19214	0.173998	0.176757	0.158636	0.16291	0.175422	0.0861715
CORR	slopeAtDOD	0.155865	0.291148	0.272784	0.172477	0.300027	0.273539	0.164914	0.43244	0.321555	0.167588	0.181558	0.0987148	0.0979194	0.15825	0.114548	0.120208	0.228644	0.205963	0.0708871	0.110336	0.19548	0.179589	0.254828	0.227676	0.25312	0.328086	0.216823	0.437675	0.571205	0.0437923	0.000909037	-0.230524	-0.378685	-0.391653	-0.491979	0.268262	1	0.194359	0.818814	0.755644	0.540743	0.436426	0.403366	0.391434	0.379724	0.474735	0.244365	0.171799
CORR	slopeAftLastLayup	0.291912	0.365416	0.372754	0.303888	0.37665	0.382415	0.173018	0.394605	0.332417	0.250147	0.277519	0.191947	0.0760485	-0.0601613	-0.195094	0.0539027	0.128971	0.322776	0.299646	0.379091	0.296001	0.171086	0.351795	0.333641	0.344172	0.429078	0.312079	0.302907	0.592917	-0.217625	-0.224129	-0.24258	-0.243089	-0.407723	-0.483645	0.275568	0.194359	1	0.194587	0.310236	0.337387	0.359683	0.376655	0.413998	0.466588	0.307444	0.254171	0.255349
CORR	furs1moBeforeDOD	0.14453	0.36639	0.33066	0.158326	0.375065	0.321694	0.132483	0.515407	0.391874	0.192456	0.242769	0.0447523	0.0581042	0.120025	-0.0319979	0.291981	0.378868	0.269074	0.0439954	0.0921527	0.23427	0.0388757	0.1015	0.279601	0.261005	0.344574	0.241198	0.328399	0.459576	0.0236979	0.0128126	-0.282176	-0.323705	-0.412757	-0.394882	0.237931	0.818814	0.194587	1	0.871005	0.681438	0.584932	0.530492	0.499786	0.475322	0.518699	0.371209	0.285985
CORR	furs2moBeforeDOD	0.245276	0.413672	0.392711	0.248125	0.424359	0.387885	0.116566	0.62521	0.513468	0.255536	0.322787	0.0689685	0.075753	0.142178	-0.0552779	0.418472	0.50472	0.39009	-0.053391	0.0152508	0.354722	-0.10631	-0.025955	0.394374	0.202539	0.332587	0.349272	0.226937	0.419707	-0.0770732	-0.0644201	-0.259997	-0.245152	-0.408358	-0.346037	0.231202	0.755644	0.310236	0.871005	1	0.850947	0.727627	0.663431	0.633134	0.606767	0.871807	0.536393	0.350757
CORR	furs4moBeforeDOD	0.359481	0.551652	0.531347	0.356624	0.562574	0.523816	0.257663	0.694095	0.594443	0.360199	0.467353	0.100416	0.0859678	0.161766	-0.068961	0.590549	0.662678	0.489728	-0.126359	-0.0404715	0.43974	-0.187694	-0.0918559	0.507917	0.150506	0.326762	0.439609	0.164821	0.410725	-0.151886	-0.072277	-0.26872	-0.210563	-0.413515	-0.325652	0.228794	0.540743	0.337387	0.681438	0.850947	1	0.934846	0.86805	0.819436	0.781716	0.801429	0.899738	0.593079
CORR	furs6moBeforeDOD	0.431185	0.648499	0.626659	0.424821	0.658088	0.615401	0.355742	0.709164	0.622584	0.449382	0.568115	0.171362	0.128829	0.180178	-0.0537704	0.713202	0.772161	0.525527	-0.16093	-0.0689286	0.477066	-0.215058	-0.111498	0.555507	0.112071	0.308884	0.482381	0.134059	0.40511	-0.24197	-0.161055	-0.254427	-0.194152	-0.39144	-0.311957	0.19214	0.436426	0.359683	0.584932	0.727627	0.934846	1	0.974603	0.937961	0.893357	0.683044	0.897515	0.840307
CORR	furs8moBeforeDOD	0.47491	0.677526	0.660474	0.466637	0.687903	0.651104	0.414933	0.710553	0.63933	0.48712	0.608229	0.21372	0.151158	0.188946	-0.0326632	0.74528	0.801253	0.540916	-0.178498	-0.083886	0.500532	-0.22489	-0.115643	0.579687	0.0871907	0.294836	0.511307	0.116266	0.404391	-0.276915	-0.205918	-0.218806	-0.164735	-0.358309	-0.293892	0.173998	0.403366	0.376655	0.530492	0.663431	0.86805	0.974603	1	0.979451	0.934271	0.625606	0.843528	0.884702
CORR	furs10moBeforeDOD	0.53484	0.729607	0.716774	0.526769	0.738456	0.707909	0.457595	0.715564	0.659338	0.543432	0.670884	0.260231	0.181564	0.21129	-0.014642	0.789171	0.839292	0.557711	-0.197803	-0.10037	0.524258	-0.243315	-0.129337	0.603382	0.0614778	0.27979	0.540456	0.0924898	0.39757	-0.336257	-0.27828	-0.199482	-0.145006	-0.340673	-0.282683	0.176757	0.391434	0.413998	0.499786	0.633134	0.819436	0.937961	0.979451	1	0.977198	0.603498	0.79059	0.875837
CORR	furs1yrBeforeDOD	0.588082	0.774763	0.76589	0.583614	0.782057	0.758629	0.501614	0.72039	0.68065	0.607836	0.725103	0.323348	0.244076	0.256727	0.0295421	0.798525	0.848455	0.555447	-0.223308	-0.126646	0.545779	-0.25625	-0.137613	0.609565	0.0294594	0.252287	0.569896	0.0755979	0.397794	-0.358845	-0.323604	-0.150095	-0.125089	-0.299981	-0.278006	0.158636	0.379724	0.466588	0.475322	0.606767	0.781716	0.893357	0.934271	0.977198	1	0.582005	0.75189	0.832282
CORR	month2	0.28274	0.35458	0.353729	0.273942	0.364528	0.35427	0.0601567	0.574133	0.502844	0.252873	0.319677	0.0754025	0.0739107	0.127729	-0.0643535	0.437127	0.500588	0.410575	-0.136852	-0.0656106	0.383727	-0.222468	-0.145806	0.407533	0.091322	0.233964	0.367335	0.0658232	0.268686	-0.15249	-0.120067	-0.169459	-0.104271	-0.295858	-0.206712	0.16291	0.474735	0.307444	0.518699	0.871807	0.801429	0.683044	0.625606	0.603498	0.582005	1	0.563344	0.325262
CORR	month34	0.373809	0.542668	0.527459	0.366853	0.551338	0.519368	0.288975	0.595778	0.528505	0.365856	0.482733	0.104042	0.0750208	0.141473	-0.0647511	0.601179	0.645413	0.462764	-0.158149	-0.0774461	0.411831	-0.211627	-0.124943	0.48843	0.0732999	0.247875	0.416149	0.0763266	0.309736	-0.167188	-0.0575088	-0.212924	-0.133545	-0.322588	-0.234774	0.175422	0.244365	0.254171	0.371209	0.536393	0.899738	0.897515	0.843528	0.79059	0.75189	0.563344	1	0.661509
CORR	month56	0.428915	0.628296	0.609771	0.418845	0.633365	0.595742	0.36474	0.548375	0.504192	0.467695	0.574722	0.235273	0.160482	0.161037	-0.0164771	0.715632	0.739202	0.443983	-0.171449	-0.0941689	0.410414	-0.199863	-0.111852	0.484198	0.0244386	0.201118	0.422668	0.0524199	0.29022	-0.272496	-0.22173	-0.164372	-0.117793	-0.254178	-0.209409	0.0861715	0.171799	0.255349	0.285985	0.350757	0.593079	0.840307	0.884702	0.875837	0.832282	0.325262	0.661509	1
CORR	month1minus2	-0.141502	0.0109706	-0.024525	-0.118479	0.00964584	-0.0342031	0.0667675	-0.0614677	-0.114429	-0.0611447	-0.07922	-0.0314176	-0.0159827	-0.00762487	0.0328734	-0.149017	-0.125363	-0.145228	0.183234	0.159836	-0.153246	0.262693	0.248216	-0.131409	0.171884	0.112015	-0.129465	0.262295	0.189438	0.161159	0.121856	-0.10637	-0.212282	-0.112615	-0.183409	0.0696946	0.311731	-0.104009	0.488313	-0.00339538	-0.124494	-0.101875	-0.0986535	-0.107339	-0.1103	-0.492807	-0.197214	-0.0409363
CORR	furs1moAfterStart	0.143156	0.171781	0.172827	0.166165	0.200744	0.2004	0.0459334	0.414858	0.333583	0.0725388	0.122268	-0.0544679	-0.0280137	-0.0187734	-0.0872878	0.104079	0.159126	0.249105	0.13823	0.184382	0.182324	0.10387	0.16026	0.25373	0.3331	0.402638	0.193201	0.320046	0.425465	-0.176391	-0.14726	-0.140789	-0.202933	-0.264194	-0.283369	0.850912	0.259928	0.341746	0.317179	0.351785	0.340985	0.27555	0.245744	0.252006	0.241404	0.295948	0.255594	0.104225
CORR	furs2moAfterStart	0.199337	0.266548	0.26279	0.224733	0.292891	0.286252	0.0921783	0.481527	0.406893	0.139881	0.207066	-0.0620967	-0.00850702	0.0396419	-0.109458	0.112442	0.171019	0.33874	0.0675572	0.128826	0.259452	-0.0104793	0.0547805	0.346627	0.294541	0.400975	0.27023	0.242136	0.391057	-0.217471	-0.178497	-0.154727	-0.189625	-0.275147	-0.266015	0.721135	0.272138	0.372767	0.303002	0.38793	0.408661	0.342901	0.313459	0.311311	0.31431	0.372987	0.334301	0.153624
CORR	furs4moAfterStart	0.254707	0.387781	0.373983	0.265307	0.412717	0.385558	0.115752	0.590006	0.490447	0.218064	0.327946	-0.080119	-0.0205243	0.0826525	-0.1445	0.233297	0.27275	0.447115	-0.0148686	0.0649429	0.334966	-0.137582	-0.065122	0.452148	0.246286	0.395328	0.333252	0.157888	0.342342	-0.240137	-0.161721	-0.234103	-0.193663	-0.343225	-0.271647	0.460405	0.335518	0.38593	0.411534	0.457563	0.518505	0.485002	0.461018	0.448984	0.448546	0.385949	0.45294	0.308149
CORR	furs6moAfterStart	0.292041	0.414417	0.404354	0.2967	0.437914	0.414364	0.190613	0.619308	0.536454	0.244046	0.364261	-0.0670088	-0.0182517	0.0649526	-0.150547	0.297016	0.324383	0.523444	-0.0592501	0.0339124	0.402733	-0.197045	-0.11196	0.534083	0.204443	0.387064	0.402115	0.102589	0.326927	-0.262859	-0.166179	-0.228936	-0.16172	-0.344952	-0.258352	0.348039	0.36739	0.323676	0.45097	0.468136	0.558796	0.567802	0.550814	0.532669	0.519451	0.365028	0.508894	0.434394
CORR	furs8moAfterStart	0.335396	0.451518	0.444617	0.344641	0.477487	0.459133	0.313917	0.650434	0.587131	0.276963	0.409534	-0.0349423	-0.0142642	0.0623126	-0.132429	0.364224	0.389178	0.553683	-0.0834038	0.0149639	0.435088	-0.215207	-0.122957	0.58349	0.186335	0.38873	0.451939	0.0925176	0.346043	-0.27873	-0.169391	-0.189786	-0.129363	-0.323602	-0.249891	0.314117	0.38954	0.28644	0.466252	0.485796	0.604475	0.630495	0.627856	0.606873	0.588735	0.380523	0.567617	0.506817
CORR	furs10moAfterStart	0.407646	0.516807	0.514516	0.414309	0.543469	0.530218	0.36584	0.677742	0.619111	0.333928	0.478953	0.018819	0.00599082	0.0766374	-0.110463	0.426161	0.449047	0.579332	-0.105238	-0.00248616	0.466524	-0.226044	-0.126179	0.617807	0.168147	0.384642	0.488452	0.0909464	0.365824	-0.34009	-0.228725	-0.187526	-0.125279	-0.328819	-0.255879	0.301363	0.391287	0.309116	0.486263	0.521141	0.637397	0.675863	0.676365	0.667703	0.658408	0.422081	0.591146	0.559431
CORR	furs1yrAfterStart	0.509059	0.623297	0.624644	0.516043	0.645293	0.637916	0.435664	0.70219	0.656472	0.441033	0.592052	0.100072	0.0706546	0.140761	-0.0693392	0.514803	0.539876	0.597301	-0.140153	-0.0346183	0.505324	-0.247886	-0.13957	0.647583	0.132534	0.362605	0.534701	0.0745199	0.376224	-0.378668	-0.276677	-0.173242	-0.11748	-0.322911	-0.261588	0.264937	0.403433	0.349276	0.502872	0.547965	0.662353	0.71056	0.715486	0.729208	0.746587	0.452201	0.608959	0.600006
CORR	daysBtwnDODandPrevEvent	-0.109978	-0.158737	-0.154438	-0.11458	-0.166933	-0.158468	-0.0413531	-0.190009	-0.156594	-0.0688881	-0.145762	0.0344416	0.0688361	0.197611	0.322951	-0.207063	-0.225319	-0.122391	-0.234871	-0.260916	-0.11257	0.0163267	-0.00803779	-0.124408	-0.294355	-0.321419	-0.115626	-0.0634467	-0.121561	0.159206	0.145554	0.224775	0.00118171	0.387652	0.0682435	-0.0880648	-0.411687	-0.286587	-0.431619	-0.415223	-0.34413	-0.300279	-0.258542	-0.240395	-0.2158	-0.292239	-0.207937	-0.1555
CORR	activeDaysRank	0.774636	0.858026	0.87732	0.763502	0.855036	0.872895	0.559109	0.679663	0.719476	0.86942	0.891176	0.614501	0.574744	0.501639	0.223386	0.6362	0.638466	0.51998	-0.399987	-0.312303	0.649769	-0.406777	-0.275114	0.580699	-0.220254	0.00885534	0.678059	-0.139511	0.24394	-0.360842	-0.445114	0.132986	0.0694207	-0.0741496	-0.19364	0.0460037	0.231905	0.334503	0.309424	0.404908	0.560175	0.67027	0.705813	0.756239	0.798753	0.396129	0.563645	0.664652
CORR	racesRank	0.819693	0.787265	0.830685	0.805152	0.791829	0.842366	0.520488	0.672235	0.783952	0.819644	0.844227	0.569131	0.53558	0.430318	0.161242	0.581478	0.60077	0.719433	-0.375015	-0.250468	0.839814	-0.438111	-0.256892	0.755478	-0.194208	0.0985982	0.84319	-0.184607	0.294802	-0.617585	-0.7341	0.192735	0.123332	-0.0419102	-0.146069	0.0873951	0.226118	0.350888	0.30044	0.40338	0.536345	0.624847	0.668135	0.713586	0.754535	0.402429	0.526625	0.598033
CORR	eventsRank	0.754442	0.879367	0.889825	0.742192	0.878857	0.882455	0.537752	0.702048	0.707473	0.843517	0.87941	0.592152	0.535063	0.496882	0.23581	0.645891	0.667612	0.521122	-0.362576	-0.274163	0.617774	-0.326636	-0.195342	0.583368	-0.159627	0.066323	0.64478	-0.0262058	0.338911	-0.324036	-0.418127	0.0350122	-0.0278561	-0.140376	-0.249506	0.109003	0.312637	0.445836	0.377485	0.482502	0.622463	0.729136	0.76477	0.811218	0.845473	0.463302	0.599256	0.703036
CORR	fursRacesRank	0.808677	0.800254	0.838597	0.79844	0.803709	0.848491	0.596266	0.67889	0.789356	0.821109	0.84922	0.56841	0.531267	0.429238	0.160553	0.582626	0.599638	0.70799	-0.369635	-0.247108	0.821948	-0.426417	-0.248926	0.755159	-0.185488	0.106601	0.837174	-0.167124	0.308948	-0.591668	-0.705799	0.154621	0.0931643	-0.0660644	-0.158018	0.0820153	0.243564	0.380297	0.312697	0.407311	0.541277	0.632892	0.675059	0.722327	0.763886	0.397048	0.531284	0.608745
CORR	fursEventsRank	0.767719	0.875674	0.88997	0.757567	0.877208	0.886611	0.558472	0.713918	0.73365	0.848669	0.879628	0.59394	0.546187	0.493867	0.229396	0.64179	0.666454	0.541712	-0.358146	-0.265891	0.650307	-0.332168	-0.192381	0.605261	-0.153233	0.0804969	0.681515	-0.0297043	0.35687	-0.368156	-0.475002	0.0625396	-0.0127532	-0.131287	-0.247585	0.113787	0.324419	0.452467	0.394134	0.483117	0.61441	0.716591	0.75389	0.799455	0.83572	0.447771	0.585805	0.686884
CORR	btwnRacesRank	-0.635172	-0.255157	-0.371418	-0.615008	-0.272134	-0.426469	-0.249319	-0.28383	-0.538085	-0.198864	-0.425102	0.108	0.176537	0.296855	0.471081	-0.342294	-0.342623	-0.896825	-0.157386	-0.381033	-0.737303	0.371023	0.125394	-0.891564	-0.209544	-0.520931	-0.697611	0.249722	-0.182248	0.776783	0.752871	0.0404765	-0.245056	0.24101	-0.0661583	-0.188417	-0.100931	-0.215334	-0.0246377	-0.142796	-0.200712	-0.264145	-0.320905	-0.389339	-0.394994	-0.214161	-0.188098	-0.249613
CORR	percentCareerInLayupRank	0.236654	0.337869	0.329323	0.225688	0.320701	0.306343	0.174945	0.252994	0.244465	0.563405	0.313705	0.78005	0.775669	0.867329	0.94455	-0.0401035	-0.0138113	-0.151687	-0.598105	-0.637708	0.158036	-0.0586976	-0.0205539	-0.109202	-0.600439	-0.605838	0.177786	0.0738641	0.179802	0.427396	0.132838	0.459108	-0.0361403	0.438071	-0.197999	-0.0764253	0.148848	-0.138285	0.0638213	0.0706575	0.0714567	0.0887302	0.109764	0.134757	0.178528	0.0592964	0.0559517	0.0918336
CORR	daysSinceLastLayupRank	0.379478	0.557382	0.540705	0.368396	0.557768	0.524477	0.293501	0.535417	0.500258	0.400117	0.547799	0.0677587	0.0543454	0.11601	-0.15465	0.870303	0.842515	0.472645	-0.192246	-0.110252	0.386127	-0.354437	-0.290573	0.492078	0.0096148	0.189847	0.388808	-0.122788	0.091934	-0.286024	-0.155425	-0.200521	-0.0462952	-0.296649	-0.142447	0.00620833	0.15798	0.150279	0.351077	0.512202	0.715839	0.822912	0.819062	0.830454	0.799065	0.541319	0.724614	0.773118
CORR	eventsSinceLastLayupRank	0.388479	0.596946	0.574852	0.378886	0.597992	0.556728	0.264764	0.598624	0.537002	0.419729	0.560649	0.0829168	0.07531	0.159771	-0.128654	0.855854	0.862605	0.491695	-0.143654	-0.0574872	0.420122	-0.261786	-0.178569	0.50654	0.0828767	0.263514	0.416248	0.0116732	0.243737	-0.284488	-0.170867	-0.236142	-0.117998	-0.364895	-0.241168	0.101483	0.279551	0.194205	0.465523	0.630834	0.811121	0.880023	0.862915	0.862884	0.841714	0.633658	0.77914	0.757147
CORR	worksPerYrCareerRank	-0.235634	-0.125188	-0.157027	-0.224453	-0.110755	-0.156679	-0.181363	-0.0474192	-0.179024	-0.431713	-0.23032	-0.593309	-0.608174	-0.639794	-0.713622	0.0627556	0.124771	0.0650064	0.799173	0.822394	-0.194505	0.456596	0.449026	0.0260268	0.876122	0.826022	-0.211693	0.457234	0.333932	-0.291176	-0.0707573	-0.635625	-0.397224	-0.743998	-0.332385	0.327273	0.222264	0.362868	0.292783	0.246917	0.206469	0.1554	0.115901	0.074306	0.0283318	0.136737	0.126173	0.0372676
CORR	eventsPerYrCareerRank	-0.10015	-0.0675427	-0.0783403	-0.0912412	-0.0511629	-0.0680573	-0.121559	-0.0181118	-0.1073	-0.369043	-0.139889	-0.579183	-0.607496	-0.650589	-0.754591	0.134645	0.192129	0.224083	0.783748	0.835583	-0.0486048	0.393255	0.419112	0.188051	0.864387	0.87522	-0.0682284	0.386926	0.34588	-0.416649	-0.192107	-0.624165	-0.351963	-0.758967	-0.323992	0.37005	0.228909	0.386657	0.293137	0.256471	0.239791	0.201859	0.170382	0.136826	0.0976719	0.153	0.171627	0.0915596
CORR	fursPerEventRank	0.663128	0.625886	0.663111	0.676897	0.65844	0.703021	0.723671	0.816016	0.896988	0.600713	0.66807	0.357485	0.317294	0.261192	0.0409924	0.525315	0.54479	0.677999	-0.311659	-0.193788	0.733018	-0.41402	-0.259953	0.760652	-0.0597051	0.225866	0.789563	-0.0821102	0.36704	-0.543117	-0.592309	0.0719684	0.0679765	-0.0958532	-0.0755161	0.239477	0.317761	0.346029	0.376629	0.47851	0.596058	0.652185	0.689061	0.720829	0.734571	0.457207	0.560145	0.568853
CORR	fursWorksPerMoCareerRank	-0.12121	0.0251823	-0.00828574	-0.105918	0.0546524	0.00209987	-0.0117348	0.153327	-0.00548791	-0.292751	-0.0942126	-0.480298	-0.507927	-0.519383	-0.635165	0.117225	0.19641	0.111273	0.767368	0.79852	-0.120916	0.46382	0.477305	0.100269	0.90729	0.882618	-0.117544	0.557281	0.489461	-0.318096	-0.138739	-0.625172	-0.424957	-0.74059	-0.36852	0.455968	0.308634	0.382677	0.35679	0.323755	0.285833	0.251148	0.218797	0.192522	0.163452	0.206389	0.18964	0.132917
CORR	fursEventsPerMoCareerRank	0.0943004	0.148474	0.142448	0.11054	0.177853	0.164853	0.112669	0.247288	0.160087	-0.156673	0.0747287	-0.43321	-0.464428	-0.482061	-0.655199	0.266262	0.333123	0.3601	0.693468	0.768666	0.111718	0.347825	0.413001	0.360515	0.857772	0.933062	0.117861	0.460515	0.527858	-0.494114	-0.311599	-0.584868	-0.348996	-0.722475	-0.328369	0.478684	0.302792	0.400162	0.326024	0.32904	0.344699	0.342229	0.333391	0.320998	0.290661	0.246342	0.279538	0.249166
CORR	racesPerYrCareerRank	0.615181	0.443247	0.503971	0.595732	0.451129	0.52741	0.128056	0.53354	0.68172	0.40006	0.531056	0.100914	0.0737725	0.0181276	-0.194563	0.51158	0.518096	0.947542	-0.173185	-0.00399675	0.850099	-0.434541	-0.250074	0.916576	0.022437	0.360817	0.802115	-0.238583	0.216288	-0.721201	-0.627462	-0.00371226	0.0936026	-0.179534	-0.0394364	0.171798	0.216419	0.253326	0.300418	0.408078	0.50443	0.553006	0.567767	0.5831	0.579061	0.410626	0.471441	0.483848
CORR	fursRacesPerMoActiveRank	0.74885	0.61186	0.671995	0.738486	0.620224	0.697182	0.493356	0.6289	0.797805	0.631799	0.688589	0.39487	0.351306	0.269368	0.040907	0.525839	0.540828	0.851654	-0.338207	-0.188931	0.916054	-0.453832	-0.253067	0.879669	-0.162009	0.175125	0.913527	-0.223725	0.296356	-0.736767	-0.792333	0.13526	0.117711	-0.0609103	-0.0730065	0.130413	0.212352	0.346381	0.283522	0.419548	0.544826	0.609241	0.638217	0.663322	0.676138	0.447434	0.526818	0.549694
CORR	btwnRacesActiveRank	-0.738733	-0.352877	-0.477764	-0.718484	-0.363367	-0.530596	-0.31173	-0.28057	-0.599372	-0.465331	-0.510774	-0.28925	-0.225243	-0.0243807	0.0561493	-0.226172	-0.256586	-0.700252	0.150298	-0.0457394	-0.848624	0.35137	0.0582368	-0.734788	0.0866344	-0.208923	-0.825571	0.243479	-0.266047	0.725073	0.817913	-0.242401	-0.325229	-0.0375505	0.0104305	-0.219754	-0.0589126	-0.223814	0.00090383	-0.0976484	-0.102269	-0.163909	-0.228714	-0.309446	-0.350554	-0.163644	-0.0761712	-0.186236
CORR	furs8moBeforeDODRank	0.470032	0.652661	0.639197	0.461542	0.659967	0.629465	0.372858	0.67382	0.615013	0.479159	0.597265	0.203306	0.151614	0.182864	-0.0429878	0.697541	0.740043	0.541022	-0.178177	-0.0834694	0.499221	-0.233618	-0.125338	0.576381	0.0698888	0.277586	0.505164	0.0855748	0.370361	-0.245773	-0.175051	-0.200396	-0.133854	-0.34615	-0.273987	0.153232	0.37236	0.39131	0.497656	0.608816	0.844682	0.948082	0.959696	0.930939	0.88486	0.563302	0.851361	0.860239
CORR	furs10moBeforeDODRank	0.523045	0.694186	0.685321	0.511763	0.698781	0.674484	0.436957	0.694607	0.641767	0.532966	0.649576	0.254679	0.191088	0.213926	-0.0144723	0.744309	0.778555	0.531368	-0.208447	-0.115938	0.504397	-0.252595	-0.144896	0.576857	0.0377844	0.247854	0.520929	0.0693651	0.36321	-0.325592	-0.262015	-0.195037	-0.126051	-0.333584	-0.266422	0.154229	0.371995	0.436307	0.486188	0.614281	0.797976	0.902654	0.938306	0.954886	0.929033	0.584247	0.771772	0.828539
CORR	furs1yrBeforeDODRank	0.564164	0.734638	0.727768	0.556783	0.738942	0.718657	0.530878	0.71348	0.68274	0.613483	0.705987	0.357485	0.283786	0.312231	0.0852176	0.761238	0.786196	0.511582	-0.275464	-0.187535	0.537941	-0.288272	-0.175054	0.568857	-0.0425897	0.169965	0.563015	0.0308636	0.348888	-0.34563	-0.338525	-0.0888121	-0.0797131	-0.241081	-0.249667	0.104559	0.328822	0.432416	0.429834	0.554919	0.721336	0.837226	0.882377	0.926269	0.95117	0.537131	0.697953	0.797187
[truncated: 29 more columns]

## Sheet: Spearman PSG control
_TYPE_	_NAME_	races	works	events	fursRaces	fursWorks	fursEvents	fursPerRace	fursPerWork	fursPerEvent	careerDays	activeDays	layups	layupTime	meanLayupTime	percentCareerInLayup	daysSinceLastLayup	eventsSinceLastLayup	racesPerYrCareer	worksPerYrCareer	eventsPerYrCareer	racesPerYrActive	worksPerYrActive	eventsPerYrActive	fursRacesPerMoCareer	fursWorksPerMoCareer	fursEventsPerMoCareer	fursRacesPerMoActive	fursWorksPerMoActive	fursEventsPerMoActive	btwnRaces	btwnRacesActive	btwnWorks	btwnWorksActive	btwnEvents	btwnEventsActive	slopeAtStart	slopeAtDOD	slopeAftLastLayup	furs1moBeforeDOD	furs2moBeforeDOD	furs4moBeforeDOD	furs6moBeforeDOD	furs8moBeforeDOD	furs10moBeforeDOD	furs1yrBeforeDOD	month2	month34	month56
MEAN		6.07558	31.3256	37.4012	43.5959	133.43	177.026	6.77658	3.97593	4.31323	488.281	336.89	0.994186	151.62	86.2159	22.1463	191.012	21.1163	3.59497	29.5896	33.2056	4.74625	38.3446	43.1467	2.02661	9.42707	11.4655	2.69344	12.3293	15.0544	141.334	94.6784	17.0214	11.7133	14.5153	10.3344	11.4726	15.5611	14.8978	15.6279	27.6453	47.8692	64.8081	78.2863	89.0756	100.858	12.0174	20.2238	16.939
STD		7.48332	25.6565	31.6997	56.1852	115.318	162.103	1.01141	0.589796	0.814296	417.714	285.678	1.11606	187.535	89.1379	23.7068	169.134	18.4283	2.93315	16.3888	16.1575	3.67788	14.8687	13.4305	1.73094	4.34101	4.65878	2.25303	3.96326	3.92296	117.582	65.2471	12.2851	5.79284	8.00237	5.66673	4.73847	5.62402	4.4512	7.44991	13.0027	25.1445	37.3447	48.723	57.5886	66.6729	7.47156	15.649	16.4683
N		172	172	172	172	172	172	130	172	172	171	172	172	171	171	171	172	172	172	171	171	172	170	170	172	171	171	172	170	170	113	114	167	168	169	170	163	165	91	172	172	172	172	172	172	172	172	172	172
CORR	races	1	0.849296	0.908031	0.996428	0.856828	0.92671	0.51862	0.68875	0.833426	0.859784	0.927819	0.56022	0.558239	0.454153	0.2364	0.612555	0.632781	0.772508	-0.281753	-0.130842	0.870644	-0.410801	-0.207138	0.821943	-0.143894	0.115447	0.908701	-0.205223	0.263059	-0.737168	-0.858665	0.264993	0.357045	0.084801	0.0660213	0.0864248	0.212065	0.284686	0.262165	0.370877	0.553313	0.654576	0.703431	0.750703	0.799138	0.380754	0.547796	0.615847
CORR	works	0.849296	1	0.988411	0.853646	0.996159	0.974871	0.47084	0.709466	0.703027	0.906348	0.955547	0.622521	0.624916	0.559231	0.342516	0.674657	0.719391	0.485172	-0.192247	-0.116956	0.562175	-0.143909	-0.0287095	0.55239	-0.0428072	0.0924472	0.636437	0.0613231	0.336886	-0.247498	-0.324657	0.202454	0.0945419	0.0742464	-0.133636	0.107143	0.334298	0.339174	0.42143	0.492054	0.657193	0.755978	0.788587	0.830971	0.869773	0.434851	0.625945	0.707077
CORR	events	0.908031	0.988411	1	0.910665	0.987963	0.995041	0.502197	0.73009	0.756152	0.932267	0.980531	0.6452	0.646197	0.567632	0.349065	0.666175	0.706738	0.556764	-0.234126	-0.1419	0.64725	-0.215941	-0.0789478	0.622919	-0.0845814	0.0808924	0.714857	-0.00680442	0.324866	-0.375129	-0.471454	0.243139	0.166534	0.0995306	-0.0826401	0.113299	0.319055	0.340072	0.395357	0.478398	0.646315	0.742178	0.77901	0.824382	0.868729	0.439537	0.616719	0.688923
CORR	fursRaces	0.996428	0.853646	0.910665	1	0.862603	0.931514	0.611891	0.707977	0.854717	0.859741	0.929385	0.559679	0.556259	0.453137	0.236214	0.62103	0.640708	0.765995	-0.279351	-0.130868	0.861229	-0.407996	-0.20685	0.827595	-0.136342	0.123965	0.912532	-0.195089	0.277063	-0.722921	-0.837827	0.26146	0.351967	0.0857771	0.0649163	0.0878997	0.224548	0.292263	0.272816	0.378067	0.564646	0.665083	0.713849	0.760183	0.807939	0.384053	0.559166	0.620415
CORR	fursWorks	0.856828	0.996159	0.987963	0.862603	1	0.981026	0.495414	0.758778	0.742008	0.899904	0.954932	0.608659	0.610241	0.545421	0.326151	0.678023	0.72525	0.501175	-0.174739	-0.0980111	0.5768	-0.144332	-0.0254565	0.571116	-0.0133973	0.124784	0.653468	0.0804017	0.367727	-0.27602	-0.345081	0.183914	0.0961169	0.0544205	-0.135804	0.140839	0.349143	0.357546	0.434407	0.508892	0.671213	0.767871	0.800899	0.842274	0.880786	0.452667	0.634699	0.70958
CORR	fursEvents	0.92671	0.974871	0.995041	0.931514	0.981026	1	0.554455	0.773318	0.806936	0.928639	0.981244	0.635427	0.634515	0.554698	0.334553	0.666223	0.705758	0.592139	-0.235367	-0.136784	0.682893	-0.242232	-0.0972356	0.662252	-0.0754293	0.103423	0.753067	-0.0162426	0.341343	-0.437319	-0.533032	0.23974	0.191171	0.0941339	-0.0628267	0.136967	0.326137	0.359649	0.396942	0.486193	0.651619	0.745293	0.784842	0.830188	0.874613	0.452765	0.619477	0.683374
CORR	fursPerRace	0.51862	0.47084	0.502197	0.611891	0.495414	0.554455	1	0.54255	0.727301	0.453017	0.522856	0.285614	0.25352	0.211238	0.117408	0.341188	0.332477	0.178463	-0.185669	-0.142117	0.286551	-0.217667	-0.13213	0.436875	-0.0447031	0.102964	0.537153	-0.0052108	0.282572	-0.270798	-0.308945	0.16322	0.151971	0.114764	0.0563578	0.0498934	0.147169	0.120661	0.147036	0.11179	0.257886	0.348778	0.395074	0.431394	0.47835	0.0648348	0.258216	0.314636
CORR	fursPerWork	0.68875	0.709466	0.73009	0.707977	0.758778	0.773318	0.54255	1	0.903003	0.633638	0.709063	0.361405	0.350956	0.323186	0.165664	0.568815	0.618057	0.523021	-0.0574457	0.00520773	0.56482	-0.149063	-0.0417143	0.601934	0.160032	0.286874	0.640125	0.165621	0.468698	-0.32262	-0.323084	0.0483416	0.114013	-0.0476048	-0.0780115	0.34495	0.392264	0.293745	0.473851	0.570499	0.670604	0.707639	0.730353	0.74625	0.761535	0.54247	0.597674	0.559446
CORR	fursPerEvent	0.833426	0.703027	0.756152	0.854717	0.742008	0.806936	0.727301	0.903003	1	0.686116	0.770605	0.398773	0.383131	0.320722	0.15445	0.571855	0.590009	0.732064	-0.204783	-0.0830735	0.792077	-0.367476	-0.198216	0.817706	-0.00614783	0.22586	0.865506	-0.0750915	0.358058	-0.635511	-0.669224	0.16582	0.29254	0.0504098	0.0732134	0.22921	0.307093	0.288312	0.362887	0.472234	0.601898	0.658427	0.700899	0.733606	0.762127	0.473735	0.558892	0.546674
CORR	careerDays	0.859784	0.906348	0.932267	0.859741	0.899904	0.928639	0.453017	0.633638	0.686116	1	0.943041	0.817877	0.841161	0.75839	0.591466	0.509318	0.527647	0.426426	-0.505553	-0.429558	0.590388	-0.29313	-0.185474	0.498125	-0.362516	-0.207873	0.651933	-0.121428	0.187941	-0.16104	-0.42455	0.514708	0.236478	0.388764	0.0290752	0.0112144	0.218791	0.213549	0.25445	0.323293	0.469731	0.561328	0.606545	0.66169	0.725844	0.318996	0.459889	0.562782
CORR	activeDays	0.927819	0.955547	0.980531	0.929385	0.954932	0.981244	0.522856	0.709063	0.770605	0.943041	1	0.633517	0.638555	0.551539	0.322421	0.679132	0.688111	0.578388	-0.308859	-0.21032	0.666598	-0.378956	-0.251658	0.646271	-0.166746	0.0154586	0.732612	-0.169049	0.181436	-0.414247	-0.513753	0.317472	0.326985	0.175707	0.093532	0.0366665	0.227079	0.253748	0.308697	0.400535	0.583395	0.69052	0.735542	0.787894	0.839199	0.3962	0.579335	0.660093
CORR	layups	0.56022	0.622521	0.6452	0.559679	0.608659	0.635427	0.285614	0.361405	0.398773	0.817877	0.633517	1	0.963835	0.823116	0.859763	0.0898966	0.119327	0.0777456	-0.657907	-0.632886	0.346824	-0.0629799	0.00679149	0.14469	-0.551569	-0.477178	0.39352	0.0206153	0.212515	0.139102	-0.243084	0.663013	0.0108033	0.59464	-0.125371	-0.0322789	0.142047	0.195491	0.0868644	0.106824	0.157907	0.211652	0.2601	0.315818	0.373422	0.109188	0.143019	0.278807
CORR	layupTime	0.558239	0.624916	0.646197	0.556259	0.610241	0.634515	0.25352	0.350956	0.383131	0.841161	0.638555	0.963835	1	0.921735	0.8736	0.0953859	0.125824	0.0639779	-0.68262	-0.65795	0.331286	-0.0749053	-0.0137546	0.128008	-0.574641	-0.502027	0.376579	0.00213397	0.182263	0.191011	-0.20101	0.691109	0.0230889	0.623369	-0.102232	-0.0406554	0.131858	0.130199	0.0870045	0.105308	0.1631	0.20469	0.240488	0.290372	0.353244	0.107338	0.142701	0.250795
CORR	meanLayupTime	0.454153	0.559231	0.567632	0.453137	0.545421	0.554698	0.211238	0.323186	0.320722	0.75839	0.551539	0.823116	0.921735	1	0.86834	0.108938	0.139606	0.00375245	-0.660011	-0.648859	0.236481	-0.0388239	4.61084e-05	0.060705	-0.553248	-0.504704	0.283838	0.0364165	0.162318	0.299414	-0.0213385	0.666858	-0.0108614	0.614717	-0.111266	-0.0376728	0.158049	-0.0509167	0.135887	0.147043	0.196744	0.203566	0.22084	0.256539	0.316688	0.133097	0.162926	0.202572
CORR	percentCareerInLayup	0.2364	0.342516	0.349065	0.236214	0.326151	0.334553	0.117408	0.165664	0.15445	0.591466	0.322421	0.859763	0.8736	0.86834	1	-0.113193	-0.0834563	-0.163732	-0.737031	-0.762024	0.0884376	0.0836487	0.0978312	-0.115886	-0.6589	-0.661722	0.119028	0.107355	0.152685	0.494615	0.0958422	0.753674	-0.128989	0.730681	-0.191245	-0.0509488	0.142441	-0.177646	0.0558009	0.0326453	0.0200618	0.022228	0.055269	0.0874411	0.140213	0.0180786	-0.00361645	0.0890204
CORR	daysSinceLastLayup	0.612555	0.674657	0.666175	0.62103	0.678023	0.666223	0.341188	0.568815	0.571855	0.509318	0.679132	0.0898966	0.0953859	0.108938	-0.113193	1	0.976789	0.528326	0.0430286	0.106344	0.451582	-0.306592	-0.24889	0.568833	0.13327	0.247966	0.506568	-0.141606	0.0583674	-0.342391	-0.156342	-0.0426636	0.284803	-0.131055	0.135086	-0.00805615	0.169638	0.0826182	0.367009	0.513095	0.743576	0.856169	0.857673	0.859105	0.838607	0.537677	0.75841	0.762478
CORR	eventsSinceLastLayup	0.632781	0.719391	0.706738	0.640708	0.72525	0.705758	0.332477	0.618057	0.590009	0.527647	0.688111	0.119327	0.125824	0.139606	-0.0834563	0.976789	1	0.537496	0.120836	0.184028	0.471174	-0.161857	-0.0869745	0.575914	0.223953	0.331767	0.524848	0.0090187	0.212868	-0.350703	-0.180541	-0.123044	0.145606	-0.220856	-0.0280758	0.0779631	0.277066	0.171129	0.466292	0.610778	0.814702	0.907095	0.901496	0.899329	0.883525	0.599931	0.789415	0.770897
CORR	racesPerYrCareer	0.772508	0.485172	0.556764	0.765995	0.501175	0.592139	0.178463	0.523021	0.732064	0.426426	0.578388	0.0777456	0.0639779	0.00375245	-0.163732	0.528326	0.537496	1	-0.00478147	0.174608	0.923873	-0.435229	-0.213877	0.97957	0.0847458	0.379019	0.899587	-0.27325	0.184299	-0.95879	-0.760796	-0.0334389	0.383806	-0.1935	0.124883	0.136948	0.228604	0.245161	0.263706	0.38632	0.496255	0.552186	0.580844	0.595559	0.60378	0.399418	0.476824	0.451294
CORR	worksPerYrCareer	-0.281753	-0.192247	-0.234126	-0.279351	-0.174739	-0.235367	-0.185669	-0.0574457	-0.204783	-0.505553	-0.308859	-0.657907	-0.68262	-0.660011	-0.737031	0.0430286	0.120836	-0.00478147	1	0.973193	-0.22561	0.506862	0.476152	-0.045735	0.95551	0.854554	-0.240858	0.470251	0.316819	-0.227361	0.109857	-0.991048	-0.408511	-0.949847	-0.346244	0.339583	0.156608	0.327186	0.246148	0.209693	0.144126	0.10102	0.0553826	0.0127229	-0.042342	0.0945953	0.0731777	-0.0377641
CORR	eventsPerYrCareer	-0.130842	-0.116956	-0.1419	-0.130868	-0.0980111	-0.136784	-0.142117	0.00520773	-0.0830735	-0.429558	-0.21032	-0.632886	-0.65795	-0.648859	-0.762024	0.106344	0.184028	0.174608	0.973193	1	-0.04636	0.423103	0.44942	0.132088	0.950924	0.924584	-0.0662385	0.410145	0.353091	-0.433954	-0.0859771	-0.975402	-0.332604	-0.988694	-0.327056	0.359725	0.183659	0.375176	0.24661	0.232553	0.19096	0.162182	0.126143	0.0915522	0.0420721	0.128829	0.12284	0.0233422
CORR	racesPerYrActive	0.870644	0.562175	0.64725	0.861229	0.5768	0.682893	0.286551	0.56482	0.792077	0.590388	0.666598	0.346824	0.331286	0.236481	0.0884376	0.451582	0.471174	0.923873	-0.22561	-0.04636	1	-0.434098	-0.188863	0.926188	-0.117756	0.181066	0.979155	-0.265586	0.24794	-0.881224	-0.964081	0.178461	0.371282	0.0104218	0.0812575	0.117845	0.220414	0.23956	0.243324	0.364032	0.471959	0.52684	0.561205	0.587762	0.611712	0.38265	0.440455	0.449655
CORR	worksPerYrActive	-0.410801	-0.143909	-0.215941	-0.407996	-0.144332	-0.242232	-0.217667	-0.149063	-0.367476	-0.29313	-0.378956	-0.0629799	-0.0749053	-0.0388239	0.0836487	-0.306592	-0.161857	-0.435229	0.506862	0.423103	-0.434098	1	0.950156	-0.451069	0.512123	0.331564	-0.434521	0.912781	0.622821	0.391685	0.358238	-0.510651	-0.98078	-0.431701	-0.872609	0.378618	0.25413	0.196231	0.241157	0.154465	0.0172414	-0.0538802	-0.0967531	-0.131437	-0.171765	0.00035565	-0.0916944	-0.11687
CORR	eventsPerYrActive	-0.207138	-0.0287095	-0.0789478	-0.20685	-0.0254565	-0.0972356	-0.13213	-0.0417143	-0.198216	-0.185474	-0.251658	0.00679149	-0.0137546	4.61084e-05	0.0978312	-0.24889	-0.0869745	-0.213877	0.476152	0.44942	-0.188863	0.950156	1	-0.228647	0.510252	0.416971	-0.194906	0.908435	0.768536	0.107139	0.062063	-0.495419	-0.949673	-0.479439	-0.950517	0.452002	0.332819	0.310289	0.296786	0.223297	0.114108	0.0527809	0.0205579	-0.00544903	-0.039917	0.0516379	-0.00667671	-0.0240862
CORR	fursRacesPerMoCareer	0.821943	0.55239	0.622919	0.827595	0.571116	0.662252	0.436875	0.601934	0.817706	0.498125	0.646271	0.14469	0.128008	0.060705	-0.115886	0.568833	0.575914	0.97957	-0.045735	0.132088	0.926188	-0.451069	-0.228647	1	0.0648942	0.36756	0.937931	-0.261748	0.221023	-0.955361	-0.784047	0.00717788	0.392344	-0.153529	0.128907	0.135342	0.249716	0.279182	0.285459	0.401662	0.533731	0.595615	0.628322	0.647755	0.662549	0.4061	0.516325	0.493202
CORR	fursWorksPerMoCareer	-0.143894	-0.0428072	-0.0845814	-0.136342	-0.0133973	-0.0754293	-0.0447031	0.160032	-0.00614783	-0.362516	-0.166746	-0.551569	-0.574641	-0.553248	-0.6589	0.13327	0.223953	0.0847458	0.95551	0.950924	-0.117756	0.512123	0.510252	0.0648942	1	0.933838	-0.113344	0.574854	0.474787	-0.267122	0.0443454	-0.966442	-0.43831	-0.948853	-0.406062	0.449175	0.250451	0.359252	0.328419	0.306915	0.262236	0.230283	0.191048	0.154946	0.106074	0.185461	0.177884	0.0739107
CORR	fursEventsPerMoCareer	0.115447	0.0924472	0.0808924	0.123965	0.124784	0.103423	0.102964	0.286874	0.22586	-0.207873	0.0154586	-0.477178	-0.502027	-0.504704	-0.661722	0.247966	0.331767	0.379019	0.854554	0.924584	0.181066	0.331564	0.416971	0.36756	0.933838	1	0.189161	0.451938	0.532325	-0.5603	-0.245428	-0.877163	-0.279133	-0.938003	-0.338612	0.461414	0.278831	0.403499	0.327276	0.343363	0.347653	0.340395	0.316728	0.293141	0.256657	0.242301	0.274817	0.182116
CORR	fursRacesPerMoActive	0.908701	0.636437	0.714857	0.912532	0.653468	0.753067	0.537153	0.640125	0.865506	0.651933	0.732612	0.39352	0.376579	0.283838	0.119028	0.506568	0.524848	0.899587	-0.240858	-0.0662385	0.979155	-0.434521	-0.194906	0.937931	-0.113344	0.189161	1	-0.238406	0.285518	-0.875366	-0.955446	0.196007	0.367111	0.0285239	0.0765459	0.117485	0.248324	0.27931	0.273849	0.389873	0.518706	0.58075	0.619566	0.650767	0.678448	0.3991	0.488567	0.49829
CORR	fursWorksPerMoActive	-0.205223	0.0613231	-0.00680442	-0.195089	0.0804017	-0.0162426	-0.0052108	0.165621	-0.0750915	-0.121428	-0.169049	0.0206153	0.00213397	0.0364165	0.107355	-0.141606	0.0090187	-0.27325	0.470251	0.410145	-0.265586	0.912781	0.908435	-0.261748	0.574854	0.451938	-0.238406	1	0.819957	0.255473	0.240151	-0.489381	-0.921337	-0.439657	-0.877405	0.497061	0.386344	0.273539	0.372095	0.30986	0.203766	0.147739	0.117932	0.0924289	0.0579879	0.144298	0.0743939	0.0503859
CORR	fursEventsPerMoActive	0.263059	0.336886	0.324866	0.277063	0.367727	0.341343	0.282572	0.468698	0.358058	0.187941	0.181436	0.212515	0.182263	0.162318	0.152685	0.0583674	0.212868	0.184299	0.316819	0.353091	0.24794	0.622821	0.768536	0.221023	0.474787	0.532325	0.285518	0.819957	1	-0.21891	-0.283925	-0.352279	-0.653167	-0.414198	-0.806779	0.578942	0.512334	0.48444	0.462725	0.44818	0.4152	0.387496	0.378725	0.373611	0.362741	0.283402	0.281638	0.257975
CORR	btwnRaces	-0.737168	-0.247498	-0.375129	-0.722921	-0.27602	-0.437319	-0.270798	-0.32262	-0.635511	-0.16104	-0.414247	0.139102	0.191011	0.299414	0.494615	-0.342391	-0.350703	-0.95879	-0.227361	-0.433954	-0.881224	0.391685	0.107139	-0.955361	-0.267122	-0.5603	-0.875366	0.255473	-0.21891	1	0.888517	0.246195	-0.374817	0.450082	-0.0833519	-0.232834	-0.135588	-0.126704	-0.0274637	-0.16625	-0.232033	-0.294073	-0.356639	-0.420049	-0.427009	-0.234466	-0.204534	-0.238004
CORR	btwnRacesActive	-0.858665	-0.324657	-0.471454	-0.837827	-0.345081	-0.533032	-0.308945	-0.323084	-0.669224	-0.42455	-0.513753	-0.243084	-0.20101	-0.0213385	0.0958422	-0.156342	-0.180541	-0.760796	0.109857	-0.0859771	-0.964081	0.358238	0.062063	-0.784047	0.0443454	-0.245428	-0.955446	0.240151	-0.283925	0.888517	1	-0.0853528	-0.337619	0.123033	-0.0265854	-0.228538	-0.11452	-0.103718	0.0172496	-0.108324	-0.125414	-0.165168	-0.219584	-0.303909	-0.325606	-0.186935	-0.0724669	-0.156438
CORR	btwnWorks	0.264993	0.202454	0.243139	0.26146	0.183914	0.23974	0.16322	0.0483416	0.16582	0.514708	0.317472	0.663013	0.691109	0.666858	0.753674	-0.0426636	-0.123044	-0.0334389	-0.991048	-0.975402	0.178461	-0.510651	-0.495419	0.00717788	-0.966442	-0.877163	0.196007	-0.489381	-0.352279	0.246195	-0.0853528	1	0.463359	0.969988	0.403004	-0.352579	-0.16959	-0.357525	-0.232445	-0.212036	-0.152305	-0.113339	-0.0658422	-0.0226899	0.0363493	-0.10141	-0.0813931	0.0228462
CORR	btwnWorksActive	0.357045	0.0945419	0.166534	0.351967	0.0961169	0.191171	0.151971	0.114013	0.29254	0.236478	0.326985	0.0108033	0.0230889	-0.0108614	-0.128989	0.284803	0.145606	0.383806	-0.408511	-0.332604	0.371282	-0.98078	-0.949673	0.392344	-0.43831	-0.279133	0.367111	-0.921337	-0.653167	-0.374817	-0.337619	0.463359	1	0.379639	0.926937	-0.377707	-0.280147	-0.228613	-0.250897	-0.170222	-0.0403395	0.0210468	0.0585688	0.0885755	0.124943	-0.0109292	0.0738686	0.0727799
CORR	btwnEvents	0.084801	0.0742464	0.0995306	0.0857771	0.0544205	0.0941339	0.114764	-0.0476048	0.0504098	0.388764	0.175707	0.59464	0.623369	0.614717	0.730681	-0.131055	-0.220856	-0.1935	-0.949847	-0.988694	0.0104218	-0.431701	-0.479439	-0.153529	-0.948853	-0.938003	0.0285239	-0.439657	-0.414198	0.450082	0.123033	0.969988	0.379639	1	0.410226	-0.397246	-0.230849	-0.397873	-0.26609	-0.264113	-0.23556	-0.211448	-0.173949	-0.139753	-0.0881155	-0.158333	-0.168133	-0.0706196
CORR	btwnEventsActive	0.0660213	-0.133636	-0.0826401	0.0649163	-0.135804	-0.0628267	0.0563578	-0.0780115	0.0732134	0.0290752	0.093532	-0.125371	-0.102232	-0.111266	-0.191245	0.135086	-0.0280758	0.124883	-0.346244	-0.327056	0.0812575	-0.872609	-0.950517	0.128907	-0.406062	-0.338612	0.0765459	-0.877405	-0.806779	-0.0833519	-0.0265854	0.403004	0.926937	0.410226	1	-0.456091	-0.417884	-0.347178	-0.379096	-0.312902	-0.23092	-0.187632	-0.163281	-0.142895	-0.113805	-0.128183	-0.103922	-0.107463
CORR	slopeAtStart	0.0864248	0.107143	0.113299	0.0878997	0.140839	0.136967	0.0498934	0.34495	0.22921	0.0112144	0.0366665	-0.0322789	-0.0406554	-0.0376728	-0.0509488	-0.00805615	0.0779631	0.136948	0.339583	0.359725	0.117845	0.378618	0.452002	0.135342	0.449175	0.461414	0.117485	0.497061	0.578942	-0.232834	-0.228538	-0.352579	-0.377707	-0.397246	-0.456091	1	0.196337	0.245285	0.192461	0.20364	0.212869	0.16873	0.156114	0.162499	0.136376	0.156154	0.164855	0.063473
CORR	slopeAtDOD	0.212065	0.334298	0.319055	0.224548	0.349143	0.326137	0.147169	0.392264	0.307093	0.218791	0.227079	0.142047	0.131858	0.158049	0.142441	0.169638	0.277066	0.228604	0.156608	0.183659	0.220414	0.25413	0.332819	0.249716	0.250451	0.278831	0.248324	0.386344	0.512334	-0.135588	-0.11452	-0.16959	-0.280147	-0.230849	-0.417884	0.196337	1	0.144898	0.84525	0.779465	0.518742	0.418674	0.394689	0.387132	0.358708	0.480341	0.257257	0.186772
CORR	slopeAftLastLayup	0.284686	0.339174	0.340072	0.292263	0.357546	0.359649	0.120661	0.293745	0.288312	0.213549	0.253748	0.195491	0.130199	-0.0509167	-0.177646	0.0826182	0.171129	0.245161	0.327186	0.375176	0.23956	0.196231	0.310289	0.279182	0.359252	0.403499	0.27931	0.273539	0.48444	-0.126704	-0.103718	-0.357525	-0.228613	-0.397873	-0.347178	0.245285	0.144898	1	0.155576	0.279362	0.31838	0.313241	0.323105	0.376121	0.429628	0.273897	0.239334	0.200603
CORR	furs1moBeforeDOD	0.262165	0.42143	0.395357	0.272816	0.434407	0.396942	0.147036	0.473851	0.362887	0.25445	0.308697	0.0868644	0.0870045	0.135887	0.0558009	0.367009	0.466292	0.263706	0.246148	0.24661	0.243324	0.241157	0.296786	0.285459	0.328419	0.327276	0.273849	0.372095	0.462725	-0.0274637	0.0172496	-0.232445	-0.250897	-0.26609	-0.379096	0.192461	0.84525	0.155576	1	0.853583	0.635764	0.560906	0.522135	0.495957	0.462427	0.491139	0.372371	0.282711
CORR	furs2moBeforeDOD	0.370877	0.492054	0.478398	0.378067	0.508892	0.486193	0.11179	0.570499	0.472234	0.323293	0.400535	0.106824	0.105308	0.147043	0.0326453	0.513095	0.610778	0.38632	0.209693	0.232553	0.364032	0.154465	0.223297	0.401662	0.306915	0.343363	0.389873	0.30986	0.44818	-0.16625	-0.108324	-0.212036	-0.170222	-0.264113	-0.312902	0.20364	0.779465	0.279362	0.853583	1	0.807385	0.693373	0.649708	0.633002	0.601417	0.855419	0.527567	0.345083
CORR	furs4moBeforeDOD	0.553313	0.657193	0.646315	0.564646	0.671213	0.651619	0.257886	0.670604	0.601898	0.469731	0.583395	0.157907	0.1631	0.196744	0.0200618	0.743576	0.814702	0.496255	0.144126	0.19096	0.471959	0.0172414	0.114108	0.533731	0.262236	0.347653	0.518706	0.203766	0.4152	-0.232033	-0.125414	-0.152305	-0.0403395	-0.23556	-0.23092	0.212869	0.518742	0.31838	0.635764	0.807385	1	0.928109	0.870519	0.83226	0.79199	0.764114	0.913273	0.594924
CORR	furs6moBeforeDOD	0.654576	0.755978	0.742178	0.665083	0.767871	0.745293	0.348778	0.707639	0.658427	0.561328	0.69052	0.211652	0.20469	0.203566	0.022228	0.856169	0.907095	0.552186	0.10102	0.162182	0.52684	-0.0538802	0.0527809	0.595615	0.230283	0.340395	0.58075	0.147739	0.387496	-0.294073	-0.165168	-0.113339	0.0210468	-0.211448	-0.187632	0.16873	0.418674	0.313241	0.560906	0.693373	0.928109	1	0.975778	0.944178	0.899663	0.641275	0.899576	0.837896
CORR	furs8moBeforeDOD	0.703431	0.788587	0.77901	0.713849	0.800899	0.784842	0.395074	0.730353	0.700899	0.606545	0.735542	0.2601	0.240488	0.22084	0.055269	0.857673	0.901496	0.580844	0.0553826	0.126143	0.561205	-0.0967531	0.0205579	0.628322	0.191048	0.316728	0.619566	0.117932	0.378725	-0.356639	-0.219584	-0.0658422	0.0585688	-0.173949	-0.163281	0.156114	0.394689	0.323105	0.522135	0.649708	0.870519	0.975778	1	0.98159	0.939766	0.605659	0.843832	0.874283
CORR	furs10moBeforeDOD	0.750703	0.830971	0.824382	0.760183	0.842274	0.830188	0.431394	0.74625	0.733606	0.66169	0.787894	0.315818	0.290372	0.256539	0.0874411	0.859105	0.899329	0.595559	0.0127229	0.0915522	0.587762	-0.131437	-0.00544903	0.647755	0.154946	0.293141	0.650767	0.0924289	0.373611	-0.420049	-0.303909	-0.0226899	0.0885755	-0.139753	-0.142895	0.162499	0.387132	0.376121	0.495957	0.633002	0.83226	0.944178	0.98159	1	0.976214	0.600964	0.794959	0.860429
CORR	furs1yrBeforeDOD	0.799138	0.869773	0.868729	0.807939	0.880786	0.874613	0.47835	0.761535	0.762127	0.725844	0.839199	0.373422	0.353244	0.316688	0.140213	0.838607	0.883525	0.60378	-0.042342	0.0420721	0.611712	-0.171765	-0.039917	0.662549	0.106074	0.256657	0.678448	0.0579879	0.362741	-0.427009	-0.325606	0.0363493	0.124943	-0.0881155	-0.113805	0.136376	0.358708	0.429628	0.462427	0.601417	0.79199	0.899663	0.939766	0.976214	1	0.576646	0.753813	0.817018
CORR	month2	0.380754	0.434851	0.439537	0.384053	0.452667	0.452765	0.0648348	0.54247	0.473735	0.318996	0.3962	0.109188	0.107338	0.133097	0.0180786	0.537677	0.599931	0.399418	0.0945953	0.128829	0.38265	0.00035565	0.0516379	0.4061	0.185461	0.242301	0.3991	0.144298	0.283402	-0.234466	-0.186935	-0.10141	-0.0109292	-0.158333	-0.128183	0.156154	0.480341	0.273897	0.491139	0.855419	0.764114	0.641275	0.605659	0.600964	0.576646	1	0.552516	0.313436
CORR	month34	0.547796	0.625945	0.616719	0.559166	0.634699	0.619477	0.258216	0.597674	0.558892	0.459889	0.579335	0.143019	0.142701	0.162926	-0.00361645	0.75841	0.789415	0.476824	0.0731777	0.12284	0.440455	-0.0916944	-0.00667671	0.516325	0.177884	0.274817	0.488567	0.0743939	0.281638	-0.204534	-0.0724669	-0.0813931	0.0738686	-0.168133	-0.103922	0.164855	0.257257	0.239334	0.372371	0.527567	0.913273	0.899576	0.843832	0.794959	0.753813	0.552516	1	0.654791
CORR	month56	0.615847	0.707077	0.688923	0.620415	0.70958	0.683374	0.314636	0.559446	0.546674	0.562782	0.660093	0.278807	0.250795	0.202572	0.0890204	0.762478	0.770897	0.451294	-0.0377641	0.0233422	0.449655	-0.11687	-0.0240862	0.493202	0.0739107	0.182116	0.49829	0.0503859	0.257975	-0.238004	-0.156438	0.0228462	0.0727799	-0.0706196	-0.107463	0.063473	0.186772	0.200603	0.282711	0.345083	0.594924	0.837896	0.874283	0.860429	0.817018	0.313436	0.654791	1
CORR	month1minus2	-0.117063	-0.0233734	-0.0485155	-0.109989	-0.0249949	-0.0569118	0.102182	-0.0535352	-0.108809	-0.0715398	-0.0955647	-0.0167282	-0.0173378	0.00270968	0.034028	-0.195485	-0.149977	-0.146623	0.204042	0.166472	-0.140711	0.282159	0.285874	-0.130046	0.186596	0.118227	-0.127153	0.254022	0.20714	0.158672	0.131245	-0.161331	-0.257491	-0.141662	-0.270898	0.0999938	0.310371	-0.102755	0.475069	-0.00481463	-0.125218	-0.0925233	-0.0946035	-0.109306	-0.114082	-0.477378	-0.187268	-0.0566924
CORR	furs1moAfterStart	0.136909	0.181544	0.186192	0.142531	0.209818	0.211483	0.058975	0.407913	0.320887	0.0973794	0.131461	-0.0331894	-0.0195408	-0.00880019	-0.061839	0.131821	0.200039	0.232996	0.279817	0.292747	0.171258	0.226542	0.26837	0.232044	0.372122	0.380931	0.177804	0.328789	0.383038	-0.20205	-0.147805	-0.25144	-0.218666	-0.288436	-0.288768	0.838404	0.220154	0.353354	0.277074	0.318118	0.323361	0.263841	0.248512	0.258507	0.242385	0.288019	0.26416	0.0958495
CORR	furs2moAfterStart	0.232878	0.284935	0.285906	0.241831	0.311451	0.308755	0.0963209	0.473075	0.399789	0.179948	0.231242	-0.0476144	-0.00145491	0.0364888	-0.0865262	0.176643	0.247471	0.340055	0.283917	0.305808	0.257516	0.156135	0.204087	0.346311	0.379164	0.40961	0.268133	0.278752	0.359739	-0.236044	-0.140238	-0.264334	-0.161116	-0.303188	-0.240568	0.722092	0.253428	0.381078	0.289933	0.378591	0.401918	0.332794	0.321577	0.32507	0.321948	0.376834	0.335693	0.143519
CORR	furs4moAfterStart	0.393366	0.453277	0.444945	0.399298	0.479639	0.461419	0.118409	0.588256	0.511847	0.306507	0.404031	-0.045088	0.0118947	0.0752748	-0.103173	0.350122	0.407853	0.459612	0.244253	0.290119	0.359814	-0.00617861	0.0519255	0.476008	0.350572	0.414206	0.381672	0.156075	0.281316	-0.219662	-0.0606839	-0.215748	0.0104947	-0.289812	-0.113206	0.440864	0.332815	0.414873	0.400721	0.444253	0.505192	0.478007	0.478933	0.4721	0.475145	0.394111	0.44824	0.295601
CORR	furs6moAfterStart	0.482625	0.522382	0.51642	0.489007	0.544289	0.531577	0.162869	0.619829	0.574019	0.366916	0.485007	-0.0258448	0.010987	0.0588349	-0.10367	0.449238	0.489238	0.549031	0.188831	0.257156	0.444862	-0.121426	-0.0398938	0.566844	0.300578	0.399988	0.471644	0.0621359	0.244217	-0.271546	-0.0753093	-0.158824	0.123534	-0.262034	-0.0404808	0.309247	0.376787	0.330709	0.450307	0.456984	0.543942	0.563292	0.571083	0.560984	0.556206	0.372202	0.504577	0.426862
CORR	furs8moAfterStart	0.551124	0.581858	0.581093	0.562603	0.6054	0.60044	0.317706	0.678486	0.655244	0.436367	0.555118	0.0487555	0.0596393	0.0908198	-0.048555	0.515012	0.549557	0.582967	0.133136	0.206535	0.491023	-0.163854	-0.0610873	0.620442	0.259557	0.379785	0.537991	0.0469089	0.276286	-0.326747	-0.126551	-0.105141	0.152061	-0.217529	-0.0389926	0.263748	0.411775	0.281058	0.469432	0.482048	0.592436	0.6298	0.648982	0.639629	0.636123	0.386568	0.55356	0.512604
CORR	furs10moAfterStart	0.601069	0.650873	0.649287	0.613508	0.67281	0.665875	0.369954	0.720297	0.695166	0.499436	0.619585	0.114192	0.106584	0.119704	-0.00590935	0.570179	0.605937	0.603357	0.110675	0.185856	0.520566	-0.160966	-0.0458929	0.644584	0.24872	0.37754	0.573168	0.0659298	0.316175	-0.407517	-0.198401	-0.086044	0.140295	-0.20187	-0.0673792	0.264645	0.436206	0.335269	0.502358	0.534485	0.643295	0.687871	0.709825	0.706028	0.705925	0.443022	0.590223	0.572876
CORR	furs1yrAfterStart	0.688736	0.75046	0.749977	0.701801	0.768044	0.761445	0.440559	0.747397	0.738486	0.606173	0.721459	0.211137	0.204684	0.211599	0.0616999	0.633826	0.674361	0.62418	0.0505127	0.133192	0.561774	-0.183638	-0.0603529	0.676392	0.19839	0.344508	0.62513	0.0505057	0.328916	-0.452367	-0.251919	-0.0285293	0.151959	-0.152849	-0.0694959	0.216638	0.431774	0.382814	0.511897	0.555317	0.678882	0.732962	0.757733	0.770777	0.79367	0.466086	0.621757	0.612895
CORR	daysBtwnDODandPrevEvent	-0.137841	-0.231503	-0.226803	-0.142343	-0.238967	-0.228128	-0.13985	-0.200818	-0.124457	-0.142377	-0.180669	-0.0734567	-0.0738245	-0.0742133	0.0450357	-0.136339	-0.199606	0.000221302	-0.249386	-0.237108	-0.0273705	-0.238395	-0.256869	-0.0269759	-0.27598	-0.253046	-0.0567951	-0.280999	-0.3098	0.0774549	0.100146	0.244327	0.218924	0.251522	0.256575	-0.114602	-0.271378	-0.118489	-0.440815	-0.367597	-0.229719	-0.20654	-0.199639	-0.207491	-0.201249	-0.172351	-0.0636331	-0.0897824
CORR	activeDaysRank	0.912626	0.92058	0.948409	0.915419	0.921114	0.951796	0.539604	0.691807	0.759338	0.91352	0.968278	0.629841	0.630075	0.532815	0.32205	0.6543	0.663549	0.557591	-0.300592	-0.199387	0.664363	-0.363916	-0.228751	0.630916	-0.156115	0.0229737	0.731197	-0.154014	0.205442	-0.41123	-0.545831	0.307805	0.318562	0.162519	0.0796802	0.0485613	0.214807	0.260968	0.277573	0.371915	0.557446	0.669387	0.715944	0.768566	0.816006	0.376028	0.554284	0.655906
CORR	racesRank	0.976662	0.824757	0.880134	0.972507	0.833623	0.901488	0.51619	0.693274	0.831563	0.839589	0.899916	0.558025	0.560007	0.462436	0.244826	0.58517	0.607629	0.76008	-0.274441	-0.127841	0.861545	-0.39058	-0.193775	0.811125	-0.131993	0.118847	0.897843	-0.184352	0.27041	-0.642272	-0.807246	0.259251	0.33748	0.0880105	0.0550678	0.0758799	0.225872	0.284762	0.271753	0.380509	0.538975	0.627018	0.67554	0.722365	0.770732	0.386577	0.52118	0.581347
CORR	eventsRank	0.893427	0.954434	0.968445	0.897459	0.954916	0.965099	0.503898	0.717087	0.760145	0.898482	0.954093	0.629604	0.618751	0.526227	0.33758	0.668892	0.697496	0.556029	-0.250326	-0.152101	0.643835	-0.240928	-0.0967695	0.627997	-0.0968161	0.0785167	0.715395	-0.0253682	0.3187	-0.42054	-0.498003	0.249415	0.18468	0.10559	-0.0605018	0.108078	0.295703	0.346426	0.350574	0.457608	0.620034	0.724764	0.773768	0.823679	0.863069	0.444318	0.593825	0.698864
CORR	fursRacesRank	0.972746	0.841479	0.891377	0.975402	0.849715	0.912453	0.588168	0.698468	0.839504	0.845749	0.90815	0.565941	0.565989	0.462816	0.246875	0.586757	0.608927	0.748305	-0.269939	-0.128166	0.841838	-0.373294	-0.184777	0.807149	-0.126131	0.121985	0.891917	-0.168182	0.28269	-0.617769	-0.757568	0.253982	0.318865	0.0880739	0.044845	0.0733709	0.236801	0.302338	0.282481	0.380912	0.539166	0.631686	0.681841	0.729227	0.778665	0.378236	0.524783	0.584117
CORR	fursEventsRank	0.908792	0.9459	0.966019	0.913314	0.950749	0.968266	0.524231	0.738429	0.78477	0.897708	0.952762	0.624834	0.617174	0.52287	0.329145	0.660347	0.693945	0.578036	-0.244205	-0.141796	0.670965	-0.250703	-0.0971274	0.652481	-0.0879174	0.0956985	0.742009	-0.0272974	0.339148	-0.454259	-0.550236	0.241561	0.195494	0.0951787	-0.0607999	0.110351	0.31236	0.365469	0.369343	0.458948	0.612085	0.714539	0.762822	0.811325	0.855146	0.428767	0.578824	0.67494
CORR	btwnRacesRank	-0.705577	-0.247912	-0.363625	-0.689956	-0.273471	-0.420955	-0.244584	-0.294649	-0.607375	-0.155341	-0.406737	0.140668	0.1847	0.287301	0.480364	-0.350732	-0.350284	-0.926159	-0.192794	-0.393124	-0.835265	0.395879	0.127885	-0.9227	-0.237807	-0.525023	-0.833365	0.257448	-0.185082	0.968261	0.846769	0.217715	-0.37078	0.410092	-0.0995703	-0.168758	-0.139416	-0.140081	-0.0127593	-0.158551	-0.21938	-0.27879	-0.347476	-0.413581	-0.424346	-0.237173	-0.188162	-0.221855
CORR	percentCareerInLayupRank	0.283562	0.400083	0.404115	0.283299	0.382988	0.387056	0.140337	0.193635	0.183932	0.629609	0.37882	0.869938	0.890139	0.892088	0.98238	-0.0547726	-0.0273159	-0.135636	-0.724297	-0.743238	0.11385	0.0554731	0.0752178	-0.0860353	-0.641594	-0.638941	0.150346	0.0923875	0.149032	0.476047	0.0937577	0.7396	-0.102946	0.710752	-0.175237	-0.0701503	0.139533	-0.133079	0.0707672	0.0603515	0.0670308	0.0735284	0.10549	0.142251	0.194382	0.0500829	0.0448109	0.129394
CORR	daysSinceLastLayupRank	0.598678	0.656218	0.647219	0.604951	0.657804	0.645965	0.287252	0.54494	0.544704	0.509241	0.663603	0.102243	0.112859	0.118599	-0.0909688	0.968305	0.939888	0.512013	0.0269521	0.0892369	0.432464	-0.304623	-0.251454	0.549836	0.11052	0.226891	0.483948	-0.150331	0.0455788	-0.318976	-0.127047	-0.0215541	0.290744	-0.110737	0.146324	-0.0192753	0.153342	0.121111	0.320071	0.468666	0.699583	0.826862	0.82571	0.830833	0.807785	0.504941	0.729055	0.762979
CORR	eventsSinceLastLayupRank	0.626329	0.705364	0.693069	0.629726	0.707455	0.691546	0.255318	0.586075	0.564001	0.530589	0.677918	0.126122	0.144176	0.171385	-0.0587317	0.945673	0.968304	0.535641	0.0820327	0.149197	0.472266	-0.165985	-0.095332	0.564799	0.185846	0.297906	0.518061	-0.00442483	0.1915	-0.326448	-0.147461	-0.095884	0.146554	-0.196833	-0.0165561	0.0822399	0.255961	0.165872	0.428497	0.589801	0.790783	0.879943	0.870386	0.867751	0.854635	0.592585	0.776663	0.754411
CORR	worksPerYrCareerRank	-0.226427	-0.159493	-0.195581	-0.225077	-0.140783	-0.19251	-0.168053	-0.00732515	-0.140077	-0.464319	-0.269105	-0.639872	-0.665386	-0.653406	-0.723541	0.0903709	0.169577	0.0611204	0.968261	0.946908	-0.155584	0.469827	0.44908	0.01994	0.92909	0.844016	-0.172914	0.437337	0.314745	-0.249639	0.0690046	-0.964778	-0.379035	-0.931725	-0.335089	0.32241	0.178121	0.357153	0.271061	0.245465	0.191038	0.150656	0.105967	0.0593737	0.00532557	0.134617	0.124596	-0.000105294
CORR	eventsPerYrCareerRank	-0.0997174	-0.109574	-0.127152	-0.100469	-0.0896137	-0.119016	-0.112839	0.0315268	-0.0488531	-0.40733	-0.187882	-0.632811	-0.660912	-0.659723	-0.759905	0.150398	0.222838	0.214117	0.937881	0.968264	-0.00253525	0.363881	0.398299	0.173431	0.913725	0.900654	-0.0252438	0.354146	0.324937	-0.44425	-0.119158	-0.940568	-0.276409	-0.962183	-0.288216	0.360555	0.19644	0.348022	0.267192	0.253141	0.231077	0.200347	0.16128	0.121773	0.0757782	0.146144	0.167887	0.0492435
CORR	fursPerEventRank	0.800298	0.686179	0.731395	0.822938	0.725465	0.779609	0.701817	0.880891	0.96842	0.647027	0.739065	0.367541	0.350264	0.292597	0.123256	0.570195	0.585059	0.692742	-0.16218	-0.0472347	0.752776	-0.332575	-0.16243	0.780415	0.0286445	0.246834	0.829738	-0.0431534	0.373599	-0.616327	-0.643737	0.126981	0.262168	0.0154057	0.0414239	0.238697	0.318286	0.274767	0.362307	0.464213	0.598453	0.654671	0.694996	0.731856	0.751541	0.458364	0.555861	0.545613
CORR	fursWorksPerMoCareerRank	-0.0984081	-0.00501804	-0.0436741	-0.0917362	0.0262407	-0.0315537	-0.00856036	0.202973	0.0451476	-0.316631	-0.128149	-0.507442	-0.534355	-0.52219	-0.625294	0.134812	0.230824	0.112591	0.922051	0.918129	-0.0705308	0.500464	0.504426	0.0963191	0.968262	0.908973	-0.0652573	0.561688	0.48033	-0.290123	-0.010591	-0.936269	-0.436921	-0.920405	-0.416424	0.451776	0.263212	0.402226	0.343356	0.333981	0.276285	0.247642	0.209802	0.177766	0.137623	0.207545	0.18615	0.0922994
CORR	fursEventsPerMoCareerRank	0.118454	0.104373	0.0905948	0.126767	0.136915	0.112	0.110318	0.286684	0.225566	-0.189724	0.02438	-0.460245	-0.481521	-0.481577	-0.641282	0.253523	0.335724	0.358902	0.824219	0.892469	0.173905	0.329445	0.410307	0.35021	0.906405	0.968257	0.184003	0.451427	0.51996	-0.541229	-0.256102	-0.846604	-0.279769	-0.903338	-0.336569	0.472377	0.27164	0.395739	0.312708	0.339975	0.345223	0.342091	0.324848	0.306434	0.269274	0.249186	0.269153	0.198012
CORR	racesPerYrCareerRank	0.753044	0.490714	0.555509	0.746916	0.505926	0.588344	0.148133	0.518022	0.70845	0.435642	0.574846	0.080252	0.0765599	0.0315015	-0.145318	0.540012	0.554297	0.975362	0.00707439	0.177461	0.886337	-0.40619	-0.20251	0.951096	0.0985539	0.378633	0.863799	-0.250583	0.178501	-0.902856	-0.707688	-0.0354988	0.360094	-0.191656	0.116444	0.146704	0.235566	0.192635	0.278593	0.38968	0.487491	0.550606	0.578794	0.593407	0.60012	0.389257	0.464753	0.454741
CORR	fursRacesPerMoActiveRank	0.902482	0.658994	0.727571	0.905448	0.674091	0.760966	0.497679	0.634401	0.844762	0.657499	0.741003	0.385035	0.373942	0.299335	0.113839	0.549404	0.56845	0.878482	-0.226083	-0.0579179	0.95065	-0.414809	-0.185735	0.912928	-0.0996957	0.190742	0.975386	-0.218523	0.278931	-0.834437	-0.896317	0.181862	0.350823	0.0152009	0.0651629	0.111051	0.226962	0.280114	0.265468	0.404445	0.548019	0.61021	0.647654	0.675245	0.697444	0.433947	0.517374	0.525282
CORR	btwnRacesActiveRank	-0.847745	-0.350977	-0.48674	-0.826677	-0.367219	-0.538615	-0.297835	-0.27858	-0.621081	-0.437145	-0.527282	-0.249009	-0.213347	-0.0411017	0.0796567	-0.209787	-0.231504	-0.720983	0.100677	-0.084943	-0.922614	0.329378	0.0396816	-0.74281	0.0383994	-0.238419	-0.918903	0.221524	-0.278814	0.853045	0.968259	-0.0797848	-0.307738	0.11935	-0.000654633	-0.206638	-0.107927	-0.149251	0.0138819	-0.124823	-0.152866	-0.196687	-0.248711	-0.3419	-0.366747	-0.20332	-0.0870173	-0.171684
CORR	furs8moBeforeDODRank	0.686521	0.75519	0.747102	0.695721	0.765194	0.750478	0.357139	0.685998	0.664575	0.582021	0.706645	0.238911	0.225132	0.200881	0.0335782	0.82004	0.858443	0.572414	0.0620595	0.131617	0.548773	-0.100423	0.0185373	0.616655	0.186529	0.312915	0.603536	0.0995068	0.359939	-0.338055	-0.198868	-0.0748403	0.0630524	-0.181575	-0.157612	0.139394	0.369219	0.329311	0.488635	0.594249	0.84912	0.953479	0.968286	0.941243	0.895334	0.545514	0.846896	0.856957
CORR	furs10moBeforeDODRank	0.717029	0.798377	0.790847	0.727239	0.80716	0.795738	0.40948	0.711292	0.701149	0.636967	0.759802	0.292456	0.269275	0.230365	0.0694871	0.832721	0.862394	0.562286	0.00910734	0.0818808	0.549785	-0.140656	-0.0230506	0.61567	0.143227	0.275492	0.614562	0.0783865	0.345902	-0.4154	-0.30589	-0.0194167	0.0993285	-0.13081	-0.121826	0.143022	0.355526	0.382455	0.469102	0.599255	0.796366	0.90594	0.943332	0.968302	0.940434	0.570054	0.765597	0.829283
CORR	furs1yrBeforeDODRank	0.781277	0.84861	0.847733	0.790335	0.858796	0.852977	0.480755	0.742299	0.743992	0.727395	0.827147	0.403085	0.382219	0.3446	0.178241	0.801666	0.840702	0.550944	-0.102686	-0.0204425	0.577374	-0.197016	-0.0726838	0.617147	0.048373	0.196524	0.651277	0.0342278	0.330361	-0.377594	-0.298835	0.086863	0.144697	-0.0334492	-0.0805872	0.0946169	0.312019	0.387418	0.409678	0.539434	0.721579	0.840059	0.889601	0.934681	0.968294	0.5271	0.690357	0.79141
[truncated: 29 more columns]
