# Supplementary material for: Condylar fracture location is correlated to exercise history in Thoroughbred racehorses
Source: Equine Vet J. 2024 Apr 7;57(1):76–86. doi: 10.1111/evj.14091 (PMC11616956; doi:10.1111/evj.14091)
Supplement: Supplementary file 5 — Table S5. Non‐PSG control data correlations. [file EVJ-57-76-s005.xlsx]

## Sheet: Pearson Non-PSG control
_TYPE_	_NAME_	races	works	events	fursRaces	fursWorks	fursEvents	fursPerRace	fursPerWork	fursPerEvent	careerDays	activeDays	layups	layupTime	meanLayupTime	percentCareerInLayup	daysSinceLastLayup	eventsSinceLastLayup	racesPerYrCareer	worksPerYrCareer	eventsPerYrCareer	racesPerYrActive	worksPerYrActive	eventsPerYrActive	fursRacesPerMoCareer	fursWorksPerMoCareer	fursEventsPerMoCareer	fursRacesPerMoActive	fursWorksPerMoActive	fursEventsPerMoActive	btwnRaces	btwnRacesActive	btwnWorks	btwnWorksActive	btwnEvents	btwnEventsActive	slopeAtStart	slopeAtDOD	slopeAftLastLayup	furs1moBeforeDOD	furs2moBeforeDOD	furs4moBeforeDOD	furs6moBeforeDOD	furs8moBeforeDOD	furs10moBeforeDOD	furs1yrBeforeDOD	month2	month34	month56
MEAN		9.12821	38.4038	47.5321	64.9586	164.051	229.01	6.852	4.16897	4.61991	572.686	436.846	0.820513	135.84	82.6964	16.962	299.327	32.4615	5.58086	28.3853	33.9661	6.67699	34.4069	41.0839	3.13893	9.69563	12.8346	3.78516	11.7562	15.5413	93.0796	72.1615	15.2753	11.7201	12.4483	9.50944	11.5639	16.3382	15.2344	18.1329	33.2226	60.2418	82.697	101.905	117.379	131.109	15.0897	27.0192	22.4551
STD		8.76114	26.9587	34.4935	65.2214	120.543	177.983	1.0138	0.334645	0.509363	432.548	318.204	1.05639	184.789	101.626	20.7886	239.404	25.0227	3.19264	9.97147	10.3594	3.48824	8.25921	6.97909	1.80805	3.30259	3.83773	2.07317	2.70358	2.71044	69.6664	48.0103	5.92423	2.76045	4.59024	1.63641	4.76396	4.30695	4.18755	5.71824	9.10491	18.9155	28.2576	39.1452	48.7613	58.2608	5.87792	12.7516	13.934
N		156	156	156	156	156	156	141	156	156	156	156	156	156	156	156	156	156	156	156	156	156	156	156	156	156	156	156	156	156	133	133	156	156	156	156	152	155	75	156	156	156	156	156	156	156	156	156	156
CORR	races	1	0.817714	0.893086	0.982622	0.805841	0.905853	0.305927	0.325128	0.598285	0.810377	0.91229	0.362893	0.325956	0.286614	0.050851	0.736241	0.727799	0.52238	-0.323186	-0.150093	0.609643	-0.440361	-0.216426	0.59589	-0.24651	0.0686028	0.661013	-0.329339	0.177093	-0.437291	-0.504142	0.148063	0.335536	-0.0446364	0.032357	0.0595954	-0.0139316	0.25233	0.024278	0.0747501	0.178451	0.33674	0.450559	0.53971	0.609181	0.0921696	0.211339	0.440647
CORR	works	0.817714	1	0.989254	0.823516	0.995217	0.975808	0.36416	0.440324	0.495708	0.893907	0.95255	0.474217	0.452152	0.379549	0.155269	0.648146	0.696568	0.195599	-0.231998	-0.16303	0.278174	-0.188484	-0.0840213	0.296984	-0.122913	0.0341425	0.365924	-0.0250194	0.254933	-0.173514	-0.268245	0.00839029	-0.0207058	-0.0388434	-0.139359	0.0218007	0.034594	0.317215	0.0235752	0.116285	0.227294	0.371057	0.485556	0.572395	0.64811	0.157191	0.254135	0.443937
CORR	events	0.893086	0.989254	1	0.893207	0.9825	0.992734	0.363753	0.42672	0.539387	0.904473	0.976191	0.462802	0.436174	0.369439	0.134268	0.693566	0.729266	0.285554	-0.263408	-0.16554	0.372255	-0.25916	-0.120639	0.383463	-0.158676	0.0441091	0.453885	-0.103204	0.244226	-0.246995	-0.338498	0.0441646	0.0690415	-0.0416958	-0.100699	0.0322336	0.0234467	0.313538	0.0245919	0.10987	0.22297	0.375533	0.49393	0.584444	0.661265	0.146265	0.252301	0.458885
CORR	fursRaces	0.982622	0.823516	0.893207	1	0.819991	0.921804	0.443691	0.376774	0.664162	0.809934	0.903728	0.385358	0.339661	0.30755	0.0704847	0.716518	0.719355	0.484269	-0.312946	-0.151981	0.583021	-0.409529	-0.193245	0.596718	-0.227689	0.0851892	0.679723	-0.284609	0.236021	-0.420926	-0.489223	0.146911	0.297677	-0.0353312	0.0105998	0.0816362	0.0341909	0.291252	0.0731379	0.125696	0.212489	0.371019	0.482745	0.567744	0.631758	0.123553	0.225454	0.463956
CORR	fursWorks	0.805841	0.995217	0.9825	0.819991	1	0.977756	0.392557	0.503849	0.537146	0.879189	0.93962	0.459242	0.439965	0.375055	0.148416	0.640347	0.696908	0.196201	-0.216597	-0.14802	0.27758	-0.175398	-0.0688315	0.305424	-0.0930708	0.0637999	0.373899	0.00912619	0.295093	-0.175632	-0.26581	-0.00293305	-0.0348735	-0.0491186	-0.151821	0.0387181	0.0603041	0.334663	0.0529674	0.14705	0.250102	0.3926	0.504887	0.590554	0.662037	0.176253	0.266	0.456664
CORR	fursEvents	0.905853	0.975808	0.992734	0.921804	0.977756	1	0.430498	0.479311	0.607175	0.892249	0.967547	0.452245	0.422444	0.366716	0.126347	0.696256	0.735603	0.310341	-0.261374	-0.155943	0.401644	-0.268863	-0.117432	0.425521	-0.14647	0.0744273	0.502314	-0.0981132	0.286347	-0.274242	-0.360873	0.0518486	0.0854641	-0.0462137	-0.0989399	0.0562445	0.0532905	0.336334	0.0626745	0.145654	0.247253	0.401856	0.518847	0.608014	0.679885	0.164647	0.262772	0.479302
CORR	fursPerRace	0.305927	0.36416	0.363753	0.443691	0.392557	0.430498	1	0.448493	0.726131	0.347148	0.335345	0.214674	0.234619	0.317867	0.179116	0.247132	0.28287	-0.0198384	-0.100728	-0.0972253	0.116054	0.0168359	0.0744691	0.285638	-0.00106579	0.121986	0.450738	0.156438	0.453852	-0.118041	-0.16407	0.0846897	-0.0756536	0.0609175	-0.144742	0.130012	0.356993	0.148854	0.340381	0.402109	0.391569	0.452558	0.470688	0.466662	0.457115	0.280065	0.278685	0.347859
CORR	fursPerWork	0.325128	0.440324	0.42672	0.376774	0.503849	0.479311	0.448493	1	0.81279	0.366668	0.38916	0.169476	0.188158	0.193439	0.0532274	0.288501	0.350179	0.232936	-0.112721	-0.0367116	0.277739	-0.148468	-0.0368827	0.343298	0.133629	0.276732	0.383715	0.204075	0.497055	-0.0894519	-0.102229	-0.0385355	-0.0681523	-0.093188	-0.181719	0.190896	0.356272	0.26439	0.321543	0.45353	0.516167	0.561295	0.57973	0.570582	0.555506	0.38971	0.441846	0.437584
CORR	fursPerEvent	0.598285	0.495708	0.539387	0.664162	0.537146	0.607175	0.726131	0.81279	1	0.502797	0.540422	0.26023	0.246333	0.247915	0.0729601	0.451497	0.472247	0.538899	-0.32446	-0.146228	0.655746	-0.448621	-0.203158	0.687981	-0.126951	0.214876	0.795768	-0.165399	0.44369	-0.379181	-0.437729	0.184284	0.283164	-0.0271663	-0.035704	0.182963	0.322754	0.235714	0.333327	0.449871	0.519235	0.616459	0.659593	0.66462	0.664174	0.372578	0.449008	0.545291
CORR	careerDays	0.810377	0.893907	0.904473	0.809934	0.879189	0.892249	0.347148	0.366668	0.502797	1	0.92345	0.73482	0.7506	0.608786	0.433165	0.505574	0.500372	0.0989097	-0.52233	-0.472288	0.304837	-0.317496	-0.223371	0.194501	-0.444572	-0.290946	0.392283	-0.190299	0.110234	-0.0587866	-0.289511	0.363845	0.157864	0.298235	0.0180711	0.00129041	-0.0450285	0.241412	-0.0586958	-0.0131665	0.0861712	0.206193	0.308581	0.393642	0.489668	0.0367063	0.137226	0.301174
CORR	activeDays	0.91229	0.95255	0.976191	0.903728	0.93962	0.967547	0.335345	0.38916	0.540422	0.92345	1	0.473019	0.439597	0.354743	0.123503	0.724662	0.718685	0.292344	-0.341241	-0.238366	0.376277	-0.387984	-0.271081	0.382224	-0.248632	-0.0338868	0.450406	-0.250482	0.0946611	-0.253773	-0.338135	0.120808	0.222299	0.0142182	0.0574544	-0.0270514	-0.050798	0.228645	-0.0285595	0.039005	0.150172	0.315939	0.439855	0.535118	0.621691	0.0882024	0.194913	0.436852
CORR	layups	0.362893	0.474217	0.462802	0.385358	0.459242	0.452245	0.214674	0.169476	0.26023	0.73482	0.473019	1	0.905511	0.63736	0.744614	-0.072904	-0.0688458	-0.234537	-0.610777	-0.660187	0.0987041	-0.105451	-0.075459	-0.158913	-0.589383	-0.582067	0.17922	-0.052336	0.0848791	0.261025	-0.0893012	0.590983	0.0175401	0.59588	-0.0367935	-0.00544619	-0.0322129	0.187829	-0.0687493	-0.107897	-0.067421	-0.0338401	0.013754	0.0420632	0.11794	-0.100251	-0.0229706	0.0228982
CORR	layupTime	0.325956	0.452152	0.436174	0.339661	0.439965	0.422444	0.234619	0.188158	0.246333	0.7506	0.439597	0.905511	1	0.814163	0.80127	-0.0644254	-0.0663122	-0.271888	-0.635041	-0.695054	0.0656079	-0.0750816	-0.0560615	-0.202902	-0.612499	-0.622683	0.14265	-0.0141199	0.0950263	0.279928	-0.0993271	0.643647	-0.013271	0.673615	-0.0566353	0.0495849	-0.0174315	0.138389	-0.0882141	-0.0979858	-0.0568876	-0.0613913	-0.0351075	-4.20004e-05	0.0756579	-0.0659624	-0.0144223	-0.047274
CORR	meanLayupTime	0.286614	0.379549	0.369439	0.30755	0.375055	0.366716	0.317867	0.193439	0.247915	0.608786	0.354743	0.63736	0.814163	1	0.83695	-0.0075799	0.000315512	-0.26955	-0.645829	-0.704717	0.0597024	-0.0278712	-0.00314341	-0.190919	-0.620641	-0.624044	0.147267	0.0347451	0.147299	0.198909	-0.140085	0.641351	-0.0412124	0.683101	-0.0925345	0.084835	0.0117067	-0.0808177	-0.0282127	-0.0269566	-0.0118998	-0.015359	0.00254464	0.0583823	0.119542	-0.0143096	0.00159567	-0.0149934
CORR	percentCareerInLayup	0.050851	0.155269	0.134268	0.0704847	0.148416	0.126347	0.179116	0.0532274	0.0729601	0.433165	0.123503	0.744614	0.80127	0.83695	1	-0.230177	-0.228269	-0.42456	-0.716033	-0.820064	-0.0505521	0.108767	0.103451	-0.36925	-0.717254	-0.791202	0.00979537	0.119031	0.126222	0.415362	-0.0278339	0.787947	-0.122112	0.872655	-0.143874	0.054286	0.0090699	-0.0864094	-0.0347819	-0.0971186	-0.134483	-0.191135	-0.194282	-0.155401	-0.0936368	-0.1166	-0.130145	-0.205055
CORR	daysSinceLastLayup	0.736241	0.648146	0.693566	0.716518	0.640347	0.696256	0.247132	0.288501	0.451497	0.505574	0.724662	-0.072904	-0.0644254	-0.0075799	-0.230177	1	0.975061	0.459387	-0.101793	0.0435965	0.384019	-0.389573	-0.269092	0.516359	-0.0178957	0.227869	0.422489	-0.285826	0.0380523	-0.344863	-0.279053	-0.0816852	0.278701	-0.211544	0.102219	-0.0374316	0.0278252	0.167433	0.106787	0.195606	0.315866	0.451795	0.550202	0.645651	0.700922	0.199107	0.328885	0.487433
CORR	eventsSinceLastLayup	0.727799	0.696568	0.729266	0.719355	0.696908	0.735603	0.28287	0.350179	0.472247	0.500372	0.718685	-0.0688458	-0.0663122	0.000315512	-0.228269	0.975061	1	0.460498	-0.0191375	0.123499	0.385039	-0.27206	-0.129514	0.528971	0.0821108	0.319873	0.434772	-0.143013	0.189899	-0.345274	-0.281141	-0.162108	0.131102	-0.274029	-0.0504037	0.00655649	0.114529	0.25769	0.18751	0.287134	0.405236	0.532888	0.62569	0.716161	0.761568	0.262354	0.396102	0.530566
CORR	racesPerYrCareer	0.52238	0.195599	0.285554	0.484269	0.196201	0.310341	-0.0198384	0.232936	0.538899	0.0989097	0.292344	-0.234537	-0.271888	-0.26955	-0.42456	0.459387	0.460498	1	-0.0362205	0.273324	0.885444	-0.515738	-0.16778	0.962541	0.0449507	0.49216	0.81273	-0.419164	0.203541	-0.772662	-0.621556	-0.138505	0.434413	-0.426253	-0.00751364	0.131515	0.102764	0.191562	0.188576	0.288321	0.384957	0.477561	0.510726	0.509865	0.489747	0.263156	0.365173	0.445894
CORR	worksPerYrCareer	-0.323186	-0.231998	-0.263408	-0.312946	-0.216597	-0.261374	-0.100728	-0.112721	-0.32446	-0.52233	-0.341241	-0.610777	-0.635041	-0.645829	-0.716033	-0.101793	-0.0191375	-0.0362205	1	0.951391	-0.318867	0.584342	0.532149	-0.0567554	0.964526	0.803292	-0.331778	0.536401	0.281271	-0.146002	0.214984	-0.861243	-0.508166	-0.793412	-0.389384	0.133809	0.187429	0.25713	0.11029	0.128737	0.0851977	0.0407913	0.0105283	-0.0427393	-0.10858	0.09212	0.0344602	-0.0329334
CORR	eventsPerYrCareer	-0.150093	-0.16303	-0.16554	-0.151981	-0.14802	-0.155943	-0.0972253	-0.0367116	-0.146228	-0.472288	-0.238366	-0.660187	-0.695054	-0.704717	-0.820064	0.0435965	0.123499	0.273324	0.951391	1	-0.0340439	0.403516	0.460515	0.242013	0.942261	0.924889	-0.0688811	0.387134	0.333467	-0.349207	0.0172599	-0.871678	-0.355256	-0.895067	-0.377119	0.169873	0.212442	0.290261	0.164277	0.212773	0.200646	0.186442	0.167534	0.115995	0.0464196	0.169772	0.145712	0.105719
CORR	racesPerYrActive	0.609643	0.278174	0.372255	0.583021	0.27758	0.401644	0.116054	0.277739	0.655746	0.304837	0.376277	0.0987041	0.0656079	0.0597024	-0.0505521	0.384019	0.385039	0.885444	-0.318867	-0.0340439	1	-0.549715	-0.150732	0.879404	-0.237877	0.209602	0.955882	-0.443466	0.288796	-0.693097	-0.758972	0.214906	0.458994	-0.11293	-0.0403426	0.189808	0.122883	0.160792	0.185755	0.261124	0.346905	0.435716	0.468022	0.478431	0.476227	0.223773	0.328146	0.412689
CORR	worksPerYrActive	-0.440361	-0.188484	-0.25916	-0.409529	-0.175398	-0.268863	0.0168359	-0.148468	-0.448621	-0.317496	-0.387984	-0.105451	-0.0750816	-0.0278712	0.108767	-0.389573	-0.27206	-0.515738	0.584342	0.403516	-0.549715	1	0.908668	-0.496907	0.534044	0.225471	-0.516554	0.932198	0.534734	0.33086	0.316402	-0.35717	-0.892159	-0.12598	-0.739058	0.239305	0.263211	0.201716	0.118657	0.0761535	-0.0443133	-0.183842	-0.227764	-0.251334	-0.273668	0.00252845	-0.120109	-0.31267
CORR	eventsPerYrActive	-0.216426	-0.0840213	-0.120639	-0.193245	-0.0688315	-0.117432	0.0744691	-0.0368827	-0.203158	-0.223371	-0.271081	-0.075459	-0.0560615	-0.00314341	0.103451	-0.269092	-0.129514	-0.16778	0.532149	0.460515	-0.150732	0.908668	1	-0.148514	0.513106	0.371589	-0.133539	0.881534	0.77716	0.0396017	-0.00684825	-0.31527	-0.82639	-0.205531	-0.894782	0.378343	0.37297	0.325959	0.233264	0.220635	0.120946	0.000212897	-0.035618	-0.0583088	-0.0858403	0.114837	0.0218719	-0.163754
CORR	fursRacesPerMoCareer	0.59589	0.296984	0.383463	0.596718	0.305424	0.425521	0.285638	0.343298	0.687981	0.194501	0.382224	-0.158913	-0.202902	-0.190919	-0.36925	0.516359	0.528971	0.962541	-0.0567554	0.242013	0.879404	-0.496907	-0.148514	1	0.0462232	0.510903	0.885111	-0.367381	0.310557	-0.777299	-0.64701	-0.116696	0.397414	-0.399989	-0.0405819	0.154394	0.186021	0.238938	0.260379	0.368768	0.45303	0.562207	0.60514	0.609167	0.59146	0.317916	0.40871	0.525144
CORR	fursWorksPerMoCareer	-0.24651	-0.122913	-0.158676	-0.227689	-0.0930708	-0.14647	-0.00106579	0.133629	-0.126951	-0.444572	-0.248632	-0.589383	-0.612499	-0.620641	-0.717254	-0.0178957	0.0821108	0.0449507	0.964526	0.942261	-0.237877	0.534044	0.513106	0.0462232	1	0.882335	-0.232551	0.580612	0.401268	-0.160033	0.176513	-0.88084	-0.525719	-0.825727	-0.438532	0.177944	0.275529	0.302283	0.197872	0.262498	0.237954	0.205066	0.176957	0.11912	0.0458202	0.214113	0.165549	0.0928416
CORR	fursEventsPerMoCareer	0.0686028	0.0341425	0.0441091	0.0851892	0.0637999	0.0744273	0.121986	0.276732	0.214876	-0.290946	-0.0338868	-0.582067	-0.622683	-0.624044	-0.791202	0.227869	0.319873	0.49216	0.803292	0.924889	0.209602	0.225471	0.371589	0.510903	0.882335	1	0.216874	0.326568	0.491625	-0.44744	-0.115999	-0.812993	-0.26518	-0.899031	-0.396501	0.226478	0.325367	0.338513	0.292951	0.39963	0.418207	0.441341	0.437379	0.389504	0.318083	0.334035	0.335018	0.327304
CORR	fursRacesPerMoActive	0.661013	0.365924	0.453885	0.679723	0.373899	0.502314	0.450738	0.383715	0.795768	0.392283	0.450406	0.17922	0.14265	0.147267	0.00979537	0.422489	0.434772	0.81273	-0.331778	-0.0688811	0.955882	-0.516554	-0.133539	0.885111	-0.232551	0.216874	1	-0.380099	0.385748	-0.655061	-0.736643	0.233546	0.412151	-0.0791349	-0.0649076	0.215914	0.207339	0.206579	0.257269	0.336231	0.409929	0.510768	0.550213	0.561435	0.559812	0.270542	0.368006	0.479337
CORR	fursWorksPerMoActive	-0.329339	-0.0250194	-0.103204	-0.284609	0.00912619	-0.0981132	0.156438	0.204075	-0.165399	-0.190299	-0.250482	-0.052336	-0.0141199	0.0347451	0.119031	-0.285826	-0.143013	-0.419164	0.536401	0.387134	-0.443466	0.932198	0.881534	-0.367381	0.580612	0.326568	-0.380099	1	0.706737	0.26169	0.246232	-0.385227	-0.917521	-0.17236	-0.804863	0.303124	0.393027	0.286104	0.241316	0.26186	0.169315	0.0409694	-0.00203473	-0.0324949	-0.0631201	0.170861	0.0641866	-0.146763
CORR	fursEventsPerMoActive	0.177093	0.254933	0.244226	0.236021	0.295093	0.286347	0.453852	0.497055	0.44369	0.110234	0.0946611	0.0848791	0.0950263	0.147299	0.126222	0.0380523	0.189899	0.203541	0.281271	0.333467	0.288796	0.534734	0.77716	0.310557	0.401268	0.491625	0.385748	0.706737	1	-0.172047	-0.239019	-0.205616	-0.59995	-0.232452	-0.852472	0.466682	0.550341	0.455981	0.437486	0.518375	0.482435	0.431544	0.41882	0.39702	0.365231	0.377362	0.345506	0.220246
CORR	btwnRaces	-0.437291	-0.173514	-0.246995	-0.420926	-0.175632	-0.274242	-0.118041	-0.0894519	-0.379181	-0.0587866	-0.253773	0.261025	0.279928	0.198909	0.415362	-0.344863	-0.345274	-0.772662	-0.146002	-0.349207	-0.693097	0.33086	0.0396017	-0.777299	-0.160033	-0.44744	-0.655061	0.26169	-0.172047	1	0.851089	0.186911	-0.283112	0.41512	0.000789429	-0.196426	0.0180025	-0.0977256	-0.0951214	-0.122742	-0.125941	-0.247333	-0.349912	-0.345732	-0.323174	-0.0972913	-0.0963213	-0.302672
CORR	btwnRacesActive	-0.504142	-0.268245	-0.338498	-0.489223	-0.26581	-0.360873	-0.16407	-0.102229	-0.437729	-0.289511	-0.338135	-0.0893012	-0.0993271	-0.140085	-0.0278339	-0.279053	-0.281141	-0.621556	0.214984	0.0172599	-0.758972	0.316402	-0.00684825	-0.64701	0.176513	-0.115999	-0.736643	0.246232	-0.239019	0.851089	1	-0.168257	-0.269359	0.018443	0.0580487	-0.203972	0.0187289	-0.105248	-0.105189	-0.107386	-0.0796433	-0.134009	-0.24197	-0.286223	-0.318355	-0.0610687	-0.037088	-0.148649
CORR	btwnWorks	0.148063	0.00839029	0.0441646	0.146911	-0.00293305	0.0518486	0.0846897	-0.0385355	0.184284	0.363845	0.120808	0.590983	0.643647	0.641351	0.787947	-0.0816852	-0.162108	-0.138505	-0.861243	-0.871678	0.214906	-0.35717	-0.31527	-0.116696	-0.88084	-0.812993	0.233546	-0.385227	-0.205616	0.186911	-0.168257	1	0.436275	0.926735	0.315089	-0.0689138	-0.169806	-0.266442	-0.146236	-0.218349	-0.226365	-0.230482	-0.228056	-0.189734	-0.135279	-0.195959	-0.179881	-0.160117
CORR	btwnWorksActive	0.335536	-0.0207058	0.0690415	0.297677	-0.0348735	0.0854641	-0.0756536	-0.0681523	0.283164	0.157864	0.222299	0.0175401	-0.013271	-0.0412124	-0.122112	0.278701	0.131102	0.434413	-0.508166	-0.355256	0.458994	-0.892159	-0.82639	0.397414	-0.525719	-0.26518	0.412151	-0.917521	-0.59995	-0.283112	-0.269359	0.436275	1	0.190542	0.837314	-0.250921	-0.331615	-0.269084	-0.187048	-0.227797	-0.15827	-0.0475502	-0.008241	0.0170728	0.0450188	-0.170891	-0.0721234	0.118423
CORR	btwnEvents	-0.0446364	-0.0388434	-0.0416958	-0.0353312	-0.0491186	-0.0462137	0.0609175	-0.093188	-0.0271663	0.298235	0.0142182	0.59588	0.673615	0.683101	0.872655	-0.211544	-0.274029	-0.426253	-0.793412	-0.895067	-0.11293	-0.12598	-0.205531	-0.399989	-0.825727	-0.899031	-0.0791349	-0.17236	-0.232452	0.41512	0.018443	0.926735	0.190542	1	0.242743	-0.104493	-0.192887	-0.272941	-0.179688	-0.264037	-0.30195	-0.343219	-0.352005	-0.311737	-0.253973	-0.234187	-0.259381	-0.286135
CORR	btwnEventsActive	0.032357	-0.139359	-0.100699	0.0105998	-0.151821	-0.0989399	-0.144742	-0.181719	-0.035704	0.0180711	0.0574544	-0.0367935	-0.0566353	-0.0925345	-0.143874	0.102219	-0.0504037	-0.00751364	-0.389384	-0.377119	-0.0403426	-0.739058	-0.894782	-0.0405819	-0.438532	-0.396501	-0.0649076	-0.804863	-0.852472	0.000789429	0.0580487	0.315089	0.837314	0.242743	1	-0.39948	-0.466147	-0.409368	-0.312407	-0.390924	-0.349661	-0.257044	-0.230804	-0.20839	-0.181596	-0.301622	-0.239555	-0.0466082
CORR	slopeAtStart	0.0595954	0.0218007	0.0322336	0.0816362	0.0387181	0.0562445	0.130012	0.190896	0.182963	0.00129041	-0.0270514	-0.00544619	0.0495849	0.084835	0.054286	-0.0374316	0.00655649	0.131515	0.133809	0.169873	0.189808	0.239305	0.378343	0.154394	0.177944	0.226478	0.215914	0.303124	0.466682	-0.196426	-0.203972	-0.0689138	-0.250921	-0.104493	-0.39948	1	0.114738	0.237231	0.097784	0.0912377	0.0579442	0.0351434	0.0593174	0.0500332	0.0387308	0.0464701	0.0204073	-0.00735563
CORR	slopeAtDOD	-0.0139316	0.034594	0.0234467	0.0341909	0.0603041	0.0532905	0.356993	0.356272	0.322754	-0.0450285	-0.050798	-0.0322129	-0.0174315	0.0117067	0.0090699	0.0278252	0.114529	0.102764	0.187429	0.212442	0.122883	0.263211	0.37297	0.186021	0.275529	0.325367	0.207339	0.393027	0.550341	0.0180025	0.0187289	-0.169806	-0.331615	-0.192887	-0.466147	0.114738	1	0.18063	0.797916	0.738132	0.513443	0.410472	0.339899	0.294506	0.262186	0.351377	0.233773	0.135636
CORR	slopeAftLastLayup	0.25233	0.317215	0.313538	0.291252	0.334663	0.336334	0.148854	0.26439	0.235714	0.241412	0.228645	0.187829	0.138389	-0.0808177	-0.0864094	0.167433	0.25769	0.191562	0.25713	0.290261	0.160792	0.201716	0.325959	0.238938	0.302283	0.338513	0.206579	0.286104	0.455981	-0.0977256	-0.105248	-0.266442	-0.269084	-0.272941	-0.409368	0.237231	0.18063	1	0.260524	0.246156	0.243106	0.279357	0.309323	0.316787	0.326342	0.127548	0.171847	0.199783
CORR	furs1moBeforeDOD	0.024278	0.0235752	0.0245919	0.0731379	0.0529674	0.0626745	0.340381	0.321543	0.333327	-0.0586958	-0.0285595	-0.0687493	-0.0882141	-0.0282127	-0.0347819	0.106787	0.18751	0.188576	0.11029	0.164277	0.185755	0.118657	0.233264	0.260379	0.197872	0.292951	0.257269	0.241316	0.437486	-0.0951214	-0.105189	-0.146236	-0.187048	-0.179688	-0.312407	0.097784	0.797916	0.260524	1	0.778346	0.558971	0.445217	0.370868	0.33192	0.290779	0.232824	0.273414	0.144077
CORR	furs2moBeforeDOD	0.0747501	0.116285	0.10987	0.125696	0.14705	0.145654	0.402109	0.45353	0.449871	-0.0131665	0.039005	-0.107897	-0.0979858	-0.0269566	-0.0971186	0.195606	0.287134	0.288321	0.128737	0.212773	0.261124	0.0761535	0.220635	0.368768	0.262498	0.39963	0.336231	0.26186	0.518375	-0.122742	-0.107386	-0.218349	-0.227797	-0.264037	-0.390924	0.0912377	0.738132	0.246156	0.778346	1	0.80736	0.673134	0.56703	0.524255	0.451312	0.7918	0.483606	0.269093
CORR	furs4moBeforeDOD	0.178451	0.227294	0.22297	0.212489	0.250102	0.247253	0.391569	0.516167	0.519235	0.0861712	0.150172	-0.067421	-0.0568876	-0.0118998	-0.134483	0.315866	0.405236	0.384957	0.0851977	0.200646	0.346905	-0.0443133	0.120946	0.45303	0.237954	0.418207	0.409929	0.169315	0.482435	-0.125941	-0.0796433	-0.226365	-0.15827	-0.30195	-0.349661	0.0579442	0.513443	0.243106	0.558971	0.80736	1	0.900019	0.767729	0.681423	0.583504	0.706816	0.906914	0.467697
CORR	furs6moBeforeDOD	0.33674	0.371057	0.375533	0.371019	0.3926	0.401856	0.452558	0.561295	0.616459	0.206193	0.315939	-0.0338401	-0.0613913	-0.015359	-0.191135	0.451795	0.532888	0.477561	0.0407913	0.186442	0.435716	-0.183842	0.000212897	0.562207	0.205066	0.441341	0.510768	0.0409694	0.431544	-0.247333	-0.134009	-0.230482	-0.0475502	-0.343219	-0.257044	0.0351434	0.410472	0.279357	0.445217	0.673134	0.900019	1	0.93801	0.861672	0.759528	0.609563	0.854444	0.80618
CORR	furs8moBeforeDOD	0.450559	0.485556	0.49393	0.482745	0.504887	0.518847	0.470688	0.57973	0.659593	0.308581	0.439855	0.013754	-0.0351075	0.00254464	-0.194282	0.550202	0.62569	0.510726	0.0105283	0.167534	0.468022	-0.227764	-0.035618	0.60514	0.176957	0.437379	0.550213	-0.00203473	0.41882	-0.349912	-0.24197	-0.228056	-0.008241	-0.352005	-0.230804	0.0593174	0.339899	0.309323	0.370868	0.56703	0.767729	0.93801	1	0.965577	0.891149	0.517538	0.733967	0.860052
CORR	furs10moBeforeDOD	0.53971	0.572395	0.584444	0.567744	0.590554	0.608014	0.466662	0.570582	0.66462	0.393642	0.535118	0.0420632	-4.20004e-05	0.0583823	-0.155401	0.645651	0.716161	0.509865	-0.0427393	0.115995	0.478431	-0.251334	-0.0583088	0.609167	0.11912	0.389504	0.561435	-0.0324949	0.39702	-0.345732	-0.286223	-0.189734	0.0170728	-0.311737	-0.20839	0.0500332	0.294506	0.316787	0.33192	0.524255	0.681423	0.861672	0.965577	1	0.967322	0.489168	0.636484	0.822403
CORR	furs1yrBeforeDOD	0.609181	0.64811	0.661265	0.631758	0.662037	0.679885	0.457115	0.555506	0.664174	0.489668	0.621691	0.11794	0.0756579	0.119542	-0.0936368	0.700922	0.761568	0.489747	-0.10858	0.0464196	0.476227	-0.273668	-0.0858403	0.59146	0.0458202	0.318083	0.559812	-0.0631201	0.365231	-0.323174	-0.318355	-0.135279	0.0450188	-0.253973	-0.181596	0.0387308	0.262186	0.326342	0.290779	0.451312	0.583504	0.759528	0.891149	0.967322	1	0.416203	0.543315	0.748184
CORR	month2	0.0921696	0.157191	0.146265	0.123553	0.176253	0.164647	0.280065	0.38971	0.372578	0.0367063	0.0882024	-0.100251	-0.0659624	-0.0143096	-0.1166	0.199107	0.262354	0.263156	0.09212	0.169772	0.223773	0.00252845	0.114837	0.317916	0.214113	0.334035	0.270542	0.170861	0.377362	-0.0972913	-0.0610687	-0.195959	-0.170891	-0.234187	-0.301622	0.0464701	0.351377	0.127548	0.232824	0.7918	0.706816	0.609563	0.517538	0.489168	0.416203	1	0.48312	0.276663
CORR	month34	0.211339	0.254135	0.252301	0.225454	0.266	0.262772	0.278685	0.441846	0.449008	0.137226	0.194913	-0.0229706	-0.0144223	0.00159567	-0.130145	0.328885	0.396102	0.365173	0.0344602	0.145712	0.328146	-0.120109	0.0218719	0.40871	0.165549	0.335018	0.368006	0.0641866	0.345506	-0.0963213	-0.037088	-0.179881	-0.0721234	-0.259381	-0.239555	0.0204073	0.233773	0.171847	0.273414	0.483606	0.906914	0.854444	0.733967	0.636484	0.543315	0.48312	1	0.501638
CORR	month56	0.440647	0.443937	0.458885	0.463956	0.456664	0.479302	0.347859	0.437584	0.545291	0.301174	0.436852	0.0228982	-0.047274	-0.0149934	-0.205055	0.487433	0.530566	0.445894	-0.0329334	0.105719	0.412689	-0.31267	-0.163754	0.525144	0.0928416	0.327304	0.479337	-0.146763	0.220246	-0.302672	-0.148649	-0.160117	0.118423	-0.286135	-0.0466082	-0.00735563	0.135636	0.199783	0.144077	0.269093	0.467697	0.80618	0.860052	0.822403	0.748184	0.276663	0.501638	1
CORR	month1minus2	-0.0560951	-0.109862	-0.100111	-0.0428801	-0.102061	-0.0848366	0.0732146	-0.0629286	-0.0395287	-0.0767624	-0.094911	0.0273061	-0.0162475	-0.0107497	0.0677245	-0.0779194	-0.0654124	-0.0652201	0.0124164	-0.00814858	-0.0352394	0.0923897	0.091723	-0.0528704	-0.0176887	-0.0401307	-0.0165807	0.0522889	0.0394742	-0.00524497	-0.0414371	0.0439391	-0.00906306	0.0485905	-0.00188101	0.0404199	0.341178	0.102629	0.605548	-0.028312	-0.133407	-0.144381	-0.128264	-0.136054	-0.109098	-0.632953	-0.177679	-0.111697
CORR	furs1moAfterStart	0.0372211	0.0201677	0.0252162	0.0568303	0.0379699	0.0465413	0.115708	0.16878	0.154241	-0.0697708	-0.0160791	-0.159745	-0.135629	-0.0702929	-0.167185	-0.00337544	0.0436257	0.19398	0.250108	0.300524	0.154207	0.163019	0.269994	0.214506	0.289024	0.349781	0.174177	0.216791	0.349467	-0.254563	-0.147648	-0.235723	-0.177556	-0.279794	-0.280143	0.832043	0.11974	0.207664	0.129407	0.0640914	0.0248694	0.0332851	0.0777276	0.0758685	0.0669145	-0.0266138	-0.00887168	0.0337406
CORR	furs2moAfterStart	0.113777	0.0655525	0.080132	0.11514	0.0808037	0.0969188	0.0738175	0.252656	0.224361	-0.090109	0.0412047	-0.33221	-0.281878	-0.182119	-0.364507	0.109834	0.152346	0.354442	0.345242	0.441549	0.238959	0.0688249	0.200884	0.358274	0.416094	0.526865	0.236422	0.16085	0.341278	-0.358056	-0.199516	-0.386246	-0.137672	-0.460518	-0.271297	0.670741	0.114844	0.158746	0.125466	0.149783	0.141369	0.158013	0.200028	0.191113	0.153918	0.109956	0.102757	0.128535
CORR	furs4moAfterStart	0.138259	0.127438	0.134717	0.130684	0.141401	0.143656	0.0217917	0.266941	0.234266	-0.131062	0.0830083	-0.442237	-0.449724	-0.356952	-0.535175	0.208943	0.272025	0.475513	0.420062	0.55088	0.281405	0.0052841	0.146903	0.47247	0.517039	0.667535	0.26306	0.123415	0.324313	-0.359061	-0.118121	-0.541269	-0.135621	-0.628886	-0.279927	0.384604	0.169267	0.0817009	0.175009	0.257116	0.317485	0.346586	0.362983	0.340083	0.293651	0.228018	0.287367	0.271874
CORR	furs6moAfterStart	0.172156	0.180163	0.184535	0.168612	0.195372	0.194107	0.0422695	0.30408	0.278939	-0.0956236	0.133178	-0.411673	-0.453162	-0.398511	-0.559417	0.248368	0.314692	0.518006	0.380589	0.52598	0.299965	-0.0633017	0.0750135	0.522271	0.490359	0.668038	0.287187	0.0713134	0.290797	-0.340378	-0.0874003	-0.548812	-0.0911727	-0.634694	-0.22755	0.217336	0.201292	0.0382619	0.204292	0.29879	0.381875	0.457502	0.469921	0.43015	0.377191	0.264084	0.353125	0.409399
CORR	furs8moAfterStart	0.236566	0.245818	0.252208	0.235385	0.261501	0.263364	0.100051	0.338966	0.339095	-0.0324398	0.19893	-0.361857	-0.418489	-0.39014	-0.511677	0.316357	0.379638	0.538993	0.310283	0.464775	0.337837	-0.0958343	0.0554425	0.556406	0.43092	0.632969	0.336682	0.0509455	0.30834	-0.369631	-0.131796	-0.494475	-0.0648724	-0.58806	-0.221031	0.187167	0.193953	0.099745	0.191446	0.293576	0.395171	0.497403	0.544108	0.508224	0.452956	0.268504	0.376572	0.472268
CORR	furs10moAfterStart	0.299524	0.312125	0.320021	0.301933	0.327718	0.332597	0.160399	0.356936	0.383978	0.0413531	0.266754	-0.30358	-0.362549	-0.34467	-0.454011	0.358844	0.41684	0.544752	0.235523	0.39459	0.367104	-0.136322	0.022157	0.577355	0.358961	0.580913	0.380172	0.0132662	0.30402	-0.40111	-0.191747	-0.436498	-0.0334427	-0.533904	-0.199891	0.155142	0.179976	0.108636	0.169799	0.296533	0.382734	0.499213	0.571528	0.565296	0.517307	0.294144	0.356011	0.492822
CORR	furs1yrAfterStart	0.41969	0.435609	0.447053	0.419901	0.451316	0.459536	0.209533	0.413717	0.462408	0.179997	0.395052	-0.191627	-0.258941	-0.238864	-0.352204	0.428679	0.483506	0.561702	0.123886	0.292357	0.425947	-0.187732	-0.00927271	0.606143	0.255619	0.505544	0.446695	-0.0212404	0.320483	-0.431699	-0.277268	-0.34952	0.00425012	-0.459772	-0.196166	0.130037	0.157221	0.157032	0.135714	0.294717	0.380156	0.506153	0.601978	0.627967	0.611322	0.324489	0.353485	0.510394
CORR	daysBtwnDODandPrevEvent	0.0525408	0.111568	0.100542	0.0365277	0.114632	0.0910224	-0.0880907	0.0420287	-0.00513635	0.177201	0.0986672	0.165964	0.244882	0.105474	0.109473	-0.0832759	-0.101758	-0.0690759	-0.116542	-0.133467	-0.0204894	-0.0464261	-0.0651825	-0.0818698	-0.116717	-0.139013	-0.0386034	-0.0284684	-0.0579234	0.0817405	0.0413356	0.0934411	0.0269348	0.103944	0.0460352	-0.0295913	-0.358186	-0.0854091	-0.390787	-0.388607	-0.306996	-0.261722	-0.152851	-0.118064	-0.0785726	-0.221782	-0.17792	-0.114012
CORR	activeDaysRank	0.793818	0.861112	0.874636	0.787813	0.852567	0.866113	0.353348	0.433064	0.582254	0.865873	0.898059	0.488093	0.480363	0.394303	0.162382	0.626428	0.61914	0.309375	-0.394416	-0.284301	0.407741	-0.427667	-0.302316	0.393294	-0.294226	-0.0679082	0.476631	-0.274	0.0912608	-0.224084	-0.356629	0.159359	0.240522	0.0458839	0.0615108	0.00411408	-0.0104269	0.231796	4.94951e-05	0.0720488	0.173752	0.363068	0.519304	0.615262	0.709912	0.111556	0.206296	0.50042
CORR	racesRank	0.855015	0.752856	0.805571	0.842831	0.746077	0.81415	0.356409	0.386432	0.671596	0.749506	0.823808	0.369604	0.335834	0.283664	0.0692512	0.627271	0.620283	0.587247	-0.380685	-0.185448	0.691793	-0.514101	-0.262632	0.653428	-0.287236	0.0606634	0.733328	-0.378139	0.183729	-0.569378	-0.672347	0.180126	0.371751	-0.0380617	0.0352082	0.0981018	0.0286192	0.226505	0.0839947	0.145573	0.247968	0.426574	0.546305	0.618074	0.681371	0.143779	0.263891	0.528458
CORR	eventsRank	0.786686	0.874448	0.883247	0.78377	0.869411	0.876038	0.386131	0.489319	0.601975	0.849017	0.884831	0.479639	0.463686	0.367939	0.148507	0.6003	0.619354	0.327851	-0.310419	-0.197756	0.419396	-0.321517	-0.170871	0.420625	-0.195617	0.0298272	0.49569	-0.147328	0.23219	-0.261176	-0.402656	0.0669822	0.100403	-0.0302076	-0.0880631	0.0296175	0.0924275	0.260877	0.0960528	0.183786	0.276348	0.436017	0.565809	0.652022	0.734265	0.191241	0.278704	0.509081
CORR	fursRacesRank	0.845953	0.760526	0.809264	0.849126	0.756398	0.823448	0.475571	0.43249	0.721494	0.777465	0.828068	0.395049	0.393944	0.36258	0.124547	0.633263	0.626765	0.528997	-0.406123	-0.227885	0.655847	-0.499327	-0.263114	0.624507	-0.30681	0.0301932	0.732956	-0.35161	0.209907	-0.520186	-0.65238	0.220469	0.347658	0.0179611	0.0353115	0.0824364	0.0588195	0.198052	0.105205	0.183495	0.265145	0.447767	0.571147	0.643784	0.704964	0.181886	0.262294	0.548119
CORR	fursEventsRank	0.77996	0.872265	0.879832	0.789369	0.873528	0.880878	0.473113	0.555475	0.665322	0.842923	0.871149	0.488093	0.472979	0.372945	0.160679	0.593728	0.619371	0.314044	-0.292731	-0.184985	0.418573	-0.291387	-0.135625	0.427388	-0.158998	0.0645261	0.51904	-0.0920058	0.305233	-0.251157	-0.391401	0.0759848	0.077478	-0.0270791	-0.120705	0.0825673	0.158774	0.305452	0.132873	0.239925	0.327306	0.485192	0.610718	0.682903	0.755319	0.242381	0.31421	0.539632
CORR	btwnRacesRank	-0.539766	-0.171709	-0.271414	-0.508841	-0.171932	-0.303936	0.0157382	-0.0630477	-0.362913	-0.0485741	-0.275019	0.27491	0.337212	0.261958	0.434181	-0.455412	-0.453384	-0.895971	-0.0906696	-0.334408	-0.761828	0.390314	0.0726744	-0.881588	-0.107058	-0.445832	-0.687191	0.317536	-0.139717	0.740398	0.660177	0.187689	-0.342309	0.419335	-0.0151372	-0.131639	0.03248	-0.271568	-0.0958606	-0.105824	-0.141167	-0.282065	-0.405152	-0.445144	-0.438583	-0.0687176	-0.133386	-0.348482
CORR	percentCareerInLayupRank	0.135942	0.270235	0.245733	0.155443	0.262554	0.234782	0.213934	0.123998	0.148446	0.527968	0.243557	0.794037	0.816449	0.848951	0.947588	-0.177882	-0.176211	-0.394037	-0.710296	-0.805135	-0.0283894	0.0164364	0.00526184	-0.32809	-0.699729	-0.756729	0.0441074	0.0534893	0.0870909	0.36771	-0.0344769	0.719183	-0.065317	0.783595	-0.0764718	0.028016	0.0206641	-0.128101	-0.0136345	-0.0715869	-0.102302	-0.132101	-0.127512	-0.0885281	-0.0191163	-0.097624	-0.10064	-0.129019
CORR	daysSinceLastLayupRank	0.607949	0.544821	0.580226	0.597189	0.541542	0.58561	0.269034	0.307622	0.482749	0.428225	0.606281	-0.0490043	-0.0416327	0.0170449	-0.238497	0.820844	0.79834	0.486157	-0.133089	0.0217226	0.417356	-0.46114	-0.337124	0.53576	-0.0439244	0.214611	0.451988	-0.344817	0.00177447	-0.379124	-0.284191	-0.0813014	0.32855	-0.226385	0.149688	-0.0648133	0.00334655	0.0990635	0.092817	0.242446	0.405887	0.597581	0.714499	0.785993	0.807471	0.285254	0.428976	0.660877
CORR	eventsSinceLastLayupRank	0.619562	0.56318	0.597524	0.620423	0.562942	0.608618	0.326558	0.367455	0.53581	0.412334	0.596307	-0.0450571	-0.0616549	-0.0273726	-0.268049	0.801775	0.816934	0.536751	-0.0254674	0.140906	0.460619	-0.34265	-0.175276	0.603735	0.0784027	0.351905	0.512547	-0.20542	0.187139	-0.376965	-0.282716	-0.172915	0.183953	-0.320352	-0.0371943	0.00931038	0.126388	0.219867	0.184624	0.342459	0.505925	0.688461	0.807432	0.865	0.868963	0.350861	0.50596	0.709375
CORR	worksPerYrCareerRank	-0.309883	-0.212402	-0.244714	-0.299118	-0.193875	-0.240917	-0.100049	0.00819655	-0.211045	-0.529049	-0.325483	-0.647946	-0.677904	-0.694821	-0.755023	-0.0386943	0.0471234	0.0761	0.901788	0.891473	-0.221755	0.429646	0.397617	0.0501822	0.917583	0.813275	-0.242837	0.439387	0.252532	-0.159609	0.180934	-0.845706	-0.457091	-0.794914	-0.35106	0.12292	0.218019	0.251575	0.135293	0.219531	0.215598	0.171809	0.138544	0.0866349	0.0100276	0.208436	0.163065	0.055747
CORR	eventsPerYrCareerRank	-0.157568	-0.157995	-0.163504	-0.165844	-0.142436	-0.157241	-0.145496	0.0170166	-0.108577	-0.472906	-0.245712	-0.664281	-0.68385	-0.68635	-0.78551	0.0651471	0.154933	0.3299	0.862323	0.931703	0.0260439	0.339828	0.415177	0.2844	0.881635	0.892686	-0.0270975	0.35353	0.331908	-0.315294	0.00727439	-0.814454	-0.360289	-0.836686	-0.399485	0.197525	0.214499	0.260723	0.161081	0.259417	0.275393	0.253268	0.221077	0.166457	0.0829068	0.245132	0.223284	0.139771
CORR	fursPerEventRank	0.615171	0.526258	0.567552	0.659941	0.567548	0.626218	0.638475	0.76991	0.909313	0.49619	0.552866	0.174238	0.20944	0.24385	0.016109	0.46343	0.489394	0.535883	-0.229438	-0.0556935	0.62036	-0.367876	-0.125289	0.671223	-0.0438429	0.278501	0.740774	-0.105265	0.461608	-0.422076	-0.468432	0.102546	0.22401	-0.0879488	-0.069943	0.178295	0.28412	0.205954	0.295277	0.404661	0.472413	0.579816	0.630991	0.645457	0.645118	0.339565	0.411835	0.534541
CORR	fursWorksPerMoCareerRank	-0.232412	-0.104654	-0.140825	-0.21904	-0.0750591	-0.131102	-0.0649341	0.164883	-0.0943607	-0.44373	-0.23821	-0.604387	-0.628474	-0.635194	-0.714866	0.0346578	0.142979	0.116523	0.880364	0.883308	-0.164701	0.439707	0.438039	0.101998	0.935678	0.853259	-0.178503	0.503623	0.365813	-0.160998	0.159958	-0.837929	-0.488915	-0.795002	-0.41706	0.15886	0.278081	0.321537	0.19263	0.282706	0.299678	0.272264	0.252201	0.200763	0.12085	0.250515	0.242681	0.145325
CORR	fursEventsPerMoCareerRank	0.0413615	0.0171757	0.0239294	0.0530272	0.0460948	0.0506504	0.0549295	0.239595	0.159737	-0.304209	-0.0587663	-0.588052	-0.610887	-0.599715	-0.732912	0.222855	0.314923	0.472383	0.768615	0.885416	0.188703	0.270331	0.414233	0.479289	0.842342	0.95069	0.181426	0.356257	0.494125	-0.392042	-0.104999	-0.759547	-0.305967	-0.819514	-0.432009	0.248944	0.288262	0.309728	0.265557	0.371466	0.390448	0.366296	0.357403	0.325325	0.268493	0.317058	0.313951	0.212799
CORR	racesPerYrCareerRank	0.500278	0.17421	0.263223	0.46317	0.177842	0.290175	-0.0173543	0.233651	0.492545	0.0645412	0.266229	-0.266801	-0.307366	-0.288568	-0.443214	0.444329	0.448018	0.944384	0.0246153	0.314741	0.817331	-0.446607	-0.120012	0.907119	0.105288	0.517973	0.746611	-0.354489	0.21748	-0.768301	-0.615052	-0.182797	0.373168	-0.443594	-0.0291613	0.16271	0.0816104	0.17657	0.177358	0.260164	0.359224	0.450013	0.4816	0.474627	0.445965	0.230454	0.347105	0.42496
CORR	fursRacesPerMoActiveRank	0.667037	0.357915	0.449156	0.671567	0.363843	0.492515	0.376663	0.335884	0.720626	0.351642	0.445257	0.0816739	0.056387	0.0843926	-0.064403	0.449303	0.450316	0.817135	-0.26104	0.000565785	0.898074	-0.473083	-0.110988	0.877424	-0.171446	0.265837	0.928072	-0.355588	0.35518	-0.70242	-0.758082	0.158082	0.403091	-0.132517	-0.0545288	0.185363	0.170658	0.165964	0.220978	0.299246	0.35234	0.445498	0.49238	0.517496	0.525343	0.248557	0.308989	0.425148
CORR	btwnRacesActiveRank	-0.629292	-0.248613	-0.354588	-0.610254	-0.246735	-0.392201	-0.125421	-0.0803048	-0.501755	-0.269535	-0.358757	-0.0545966	-0.0212206	-0.101205	-0.00994421	-0.366767	-0.353851	-0.716557	0.301734	0.0682352	-0.897448	0.46334	0.0894873	-0.746508	0.263646	-0.0841685	-0.864459	0.38185	-0.192439	0.660054	0.728608	-0.239442	-0.425914	0.00886002	-0.0407736	-0.184058	0.0199078	-0.229063	-0.0684425	-0.0580127	-0.0336875	-0.142769	-0.274395	-0.357345	-0.391511	-0.0202731	-0.00561004	-0.227187
CORR	furs8moBeforeDODRank	0.453461	0.459371	0.474202	0.484535	0.474755	0.499095	0.433232	0.51821	0.610164	0.290677	0.430228	-0.00645552	-0.060439	-0.0423257	-0.221898	0.554571	0.61866	0.492791	0.0529688	0.202857	0.446776	-0.198413	-0.0115026	0.587745	0.194674	0.444429	0.530299	-0.00712717	0.398508	-0.335209	-0.236634	-0.233301	-0.000242219	-0.352461	-0.200949	0.0920725	0.327703	0.260457	0.347038	0.508532	0.685553	0.858695	0.936908	0.914	0.84564	0.450106	0.653837	0.810759
CORR	furs10moBeforeDODRank	0.530478	0.532019	0.550543	0.552195	0.545359	0.571707	0.439464	0.505595	0.607324	0.360073	0.513423	0	-0.0412591	0.0205786	-0.200879	0.633103	0.686393	0.477704	0.0130879	0.15982	0.435611	-0.229884	-0.054326	0.577012	0.151558	0.402269	0.51988	-0.0436554	0.354103	-0.358997	-0.294028	-0.20712	0.0344708	-0.326268	-0.164412	0.0452212	0.247375	0.252015	0.268666	0.429012	0.590717	0.788173	0.912399	0.946517	0.914326	0.403172	0.569939	0.796482
CORR	furs1yrBeforeDODRank	0.581687	0.586213	0.605906	0.598007	0.594126	0.621523	0.430232	0.484764	0.608974	0.447068	0.574774	0.0925637	0.0567294	0.0910279	-0.110984	0.672146	0.718575	0.475981	-0.0679679	0.0812687	0.45938	-0.241036	-0.0556429	0.571398	0.0629754	0.323394	0.537644	-0.0617233	0.349668	-0.320979	-0.334261	-0.138863	0.0427318	-0.259684	-0.182641	0.0791382	0.241623	0.317836	0.2651	0.421086	0.530646	0.695342	0.838188	0.912598	0.947346	0.394365	0.486489	0.689773
[truncated: 29 more columns]

## Sheet: Spearman Non-PSG control
_TYPE_	_NAME_	races	works	events	fursRaces	fursWorks	fursEvents	fursPerRace	fursPerWork	fursPerEvent	careerDays	activeDays	layups	layupTime	meanLayupTime	percentCareerInLayup	daysSinceLastLayup	eventsSinceLastLayup	racesPerYrCareer	worksPerYrCareer	eventsPerYrCareer	racesPerYrActive	worksPerYrActive	eventsPerYrActive	fursRacesPerMoCareer	fursWorksPerMoCareer	fursEventsPerMoCareer	fursRacesPerMoActive	fursWorksPerMoActive	fursEventsPerMoActive	btwnRaces	btwnRacesActive	btwnWorks	btwnWorksActive	btwnEvents	btwnEventsActive	slopeAtStart	slopeAtDOD	slopeAftLastLayup	furs1moBeforeDOD	furs2moBeforeDOD	furs4moBeforeDOD	furs6moBeforeDOD	furs8moBeforeDOD	furs10moBeforeDOD	furs1yrBeforeDOD	month2	month34	month56
MEAN		9.12821	38.4038	47.5321	64.9586	164.051	229.01	6.852	4.16897	4.61991	572.686	436.846	0.820513	135.84	82.6964	16.962	299.327	32.4615	5.58086	28.3853	33.9661	6.67699	34.4069	41.0839	3.13893	9.69563	12.8346	3.78516	11.7562	15.5413	93.0796	72.1615	15.2753	11.7201	12.4483	9.50944	11.5639	16.3382	15.2344	18.1329	33.2226	60.2418	82.697	101.905	117.379	131.109	15.0897	27.0192	22.4551
STD		8.76114	26.9587	34.4935	65.2214	120.543	177.983	1.0138	0.334645	0.509363	432.548	318.204	1.05639	184.789	101.626	20.7886	239.404	25.0227	3.19264	9.97147	10.3594	3.48824	8.25921	6.97909	1.80805	3.30259	3.83773	2.07317	2.70358	2.71044	69.6664	48.0103	5.92423	2.76045	4.59024	1.63641	4.76396	4.30695	4.18755	5.71824	9.10491	18.9155	28.2576	39.1452	48.7613	58.2608	5.87792	12.7516	13.934
N		156	156	156	156	156	156	141	156	156	156	156	156	156	156	156	156	156	156	156	156	156	156	156	156	156	156	156	156	156	133	133	156	156	156	156	152	155	75	156	156	156	156	156	156	156	156	156	156
CORR	races	1	0.829724	0.897793	0.993315	0.825756	0.914032	0.386618	0.441217	0.721166	0.82097	0.906772	0.408278	0.409322	0.347232	0.194462	0.68567	0.684868	0.589804	-0.377475	-0.200153	0.714491	-0.519949	-0.227774	0.666357	-0.283235	0.0432142	0.763741	-0.359599	0.17815	-0.593865	-0.738657	0.314948	0.411934	0.122095	0.102545	0.0579191	0.0226657	0.268947	0.101256	0.148746	0.241403	0.442551	0.580942	0.651596	0.721697	0.117633	0.248916	0.496051
CORR	works	0.829724	1	0.988703	0.839802	0.994882	0.978742	0.452432	0.485708	0.585671	0.906386	0.958533	0.535803	0.532812	0.4546	0.313375	0.620718	0.658324	0.200723	-0.262516	-0.215581	0.29646	-0.186012	-0.0729037	0.312667	-0.158289	-0.0134911	0.403471	-0.0293547	0.219983	-0.149272	-0.277221	0.183187	0.0479366	0.127509	-0.071353	0.0190017	0.0851371	0.311849	0.100214	0.191769	0.307201	0.467641	0.594216	0.676427	0.751799	0.216019	0.304215	0.496077
CORR	events	0.897793	0.988703	1	0.903073	0.983957	0.99494	0.437885	0.486755	0.631597	0.916795	0.979836	0.521821	0.518242	0.441133	0.293917	0.657812	0.685689	0.303793	-0.304492	-0.222944	0.407833	-0.278907	-0.120153	0.408082	-0.199974	-0.00592627	0.501683	-0.116894	0.207431	-0.264346	-0.397932	0.227258	0.144268	0.13485	-0.0241237	0.0248802	0.0659336	0.305922	0.0975727	0.177823	0.296532	0.471683	0.606461	0.689727	0.768585	0.192526	0.299209	0.507467
CORR	fursRaces	0.993315	0.839802	0.903073	1	0.838713	0.924214	0.496102	0.474472	0.766668	0.823249	0.905986	0.411511	0.418402	0.359319	0.205531	0.689941	0.695435	0.568302	-0.367229	-0.197074	0.698905	-0.493479	-0.206377	0.670763	-0.268431	0.0586095	0.778428	-0.327795	0.223145	-0.563881	-0.717057	0.303483	0.383884	0.118246	0.0796357	0.0724681	0.0678445	0.283205	0.138284	0.191562	0.27829	0.475528	0.60805	0.674753	0.740737	0.149023	0.272993	0.516422
CORR	fursWorks	0.825756	0.994882	0.983957	0.838713	1	0.980422	0.47388	0.557577	0.634332	0.896857	0.949442	0.528461	0.527318	0.450536	0.309515	0.615422	0.658155	0.206794	-0.248464	-0.200776	0.300718	-0.175203	-0.0551117	0.32303	-0.129889	0.0157549	0.411911	0.000867722	0.261178	-0.149235	-0.27649	0.16913	0.0382813	0.112921	-0.0874861	0.0351899	0.113775	0.335956	0.12737	0.220148	0.335983	0.495109	0.617629	0.69164	0.761958	0.231049	0.328086	0.514639
CORR	fursEvents	0.914032	0.978742	0.99494	0.924214	0.980422	1	0.490605	0.544032	0.697967	0.909353	0.974273	0.509402	0.510384	0.43552	0.285741	0.667292	0.696756	0.338533	-0.306515	-0.214602	0.450006	-0.299463	-0.121062	0.453958	-0.191534	0.022121	0.552626	-0.120888	0.245711	-0.298779	-0.439669	0.229948	0.166901	0.12663	-0.0217137	0.0432023	0.0932338	0.323363	0.125657	0.20679	0.325864	0.502821	0.635101	0.711308	0.784553	0.206247	0.323532	0.529287
CORR	fursPerRace	0.386618	0.452432	0.437885	0.496102	0.47388	0.490605	1	0.444115	0.712465	0.377835	0.387014	0.21246	0.267508	0.282937	0.202784	0.292195	0.344654	-0.0148157	-0.0746511	-0.0824471	0.113665	0.0508523	0.115612	0.284827	0.00177715	0.130895	0.435365	0.168142	0.475743	-0.0131392	-0.12719	0.0445231	-0.107246	0.0531005	-0.175838	0.129753	0.357027	0.124102	0.341286	0.421465	0.408356	0.464231	0.467725	0.474207	0.458918	0.322515	0.292156	0.378741
CORR	fursPerWork	0.441217	0.485708	0.486755	0.474472	0.557577	0.544032	0.444115	1	0.834093	0.398954	0.438891	0.172408	0.208257	0.192982	0.098896	0.341889	0.396558	0.260924	-0.0447909	0.0123752	0.289983	-0.0774342	0.0654702	0.364395	0.152562	0.277123	0.386323	0.208602	0.490385	-0.139304	-0.172048	-0.00176179	0.00679271	-0.0629981	-0.132361	0.200213	0.331197	0.35233	0.337429	0.441864	0.477442	0.534942	0.560287	0.538656	0.536199	0.343033	0.405036	0.432097
CORR	fursPerEvent	0.721166	0.585671	0.631597	0.766668	0.634332	0.697967	0.712465	0.834093	1	0.537286	0.603651	0.215362	0.255888	0.240399	0.116252	0.524376	0.559014	0.525533	-0.206224	-0.0604985	0.622916	-0.339029	-0.0610652	0.675231	-0.0410366	0.255758	0.761738	-0.0876833	0.47764	-0.417771	-0.517854	0.156083	0.259906	-0.0016074	-0.0272218	0.183864	0.314105	0.273111	0.348622	0.460317	0.494928	0.606367	0.655327	0.654498	0.66341	0.354261	0.413207	0.529168
CORR	careerDays	0.82097	0.906386	0.916795	0.823249	0.896857	0.909353	0.377835	0.398954	0.537286	1	0.928661	0.743876	0.759622	0.691502	0.593932	0.50812	0.49359	0.101119	-0.615481	-0.558554	0.314717	-0.337584	-0.225425	0.206894	-0.521894	-0.352818	0.411331	-0.201054	0.0802032	-0.0786477	-0.339697	0.549134	0.210506	0.480389	0.0887415	-0.0353958	-0.0318684	0.260143	-0.0110258	0.0428022	0.124048	0.265821	0.388647	0.487108	0.589932	0.0751425	0.14981	0.324152
CORR	activeDays	0.906772	0.958533	0.979836	0.905986	0.949442	0.974273	0.387014	0.438891	0.603651	0.928661	1	0.518654	0.513552	0.430452	0.283187	0.686822	0.675288	0.299707	-0.387304	-0.301407	0.405146	-0.423437	-0.286528	0.394319	-0.290794	-0.0900943	0.487328	-0.265681	0.0557354	-0.27259	-0.405984	0.314844	0.292369	0.217526	0.144388	-0.0458694	-0.030726	0.243118	0.0204732	0.0834525	0.188114	0.394321	0.549064	0.64435	0.728935	0.125859	0.213173	0.478235
CORR	layups	0.408278	0.535803	0.521821	0.411511	0.528461	0.509402	0.21246	0.172408	0.215362	0.743876	0.518654	1	0.966451	0.872367	0.905257	-0.036109	-0.0475579	-0.280859	-0.714541	-0.747841	0.0552047	-0.084529	-0.0499532	-0.198353	-0.667099	-0.643858	0.132265	-0.0425487	0.0836109	0.290194	-0.0976029	0.686196	0.0138762	0.713153	-0.0289063	-0.0490459	-0.0344169	0.213275	-0.0735002	-0.0849769	-0.0554612	-0.0308776	0.00264768	0.0472836	0.12262	-0.0741026	-0.0251883	0.0184792
CORR	layupTime	0.409322	0.532812	0.518242	0.418402	0.527318	0.510384	0.267508	0.208257	0.255888	0.759622	0.513552	0.966451	1	0.948667	0.931534	-0.0182627	-0.0328322	-0.294543	-0.74704	-0.774952	0.0475275	-0.0801344	-0.0447666	-0.20663	-0.693541	-0.662228	0.13943	-0.0229881	0.103145	0.305291	-0.0959797	0.718872	0.00669336	0.741115	-0.0320822	0.00529764	-0.0225893	0.130555	-0.0595363	-0.0595302	-0.032554	-0.017876	-0.00130252	0.0415229	0.113662	-0.0532747	-0.00875398	0.00420875
CORR	meanLayupTime	0.347232	0.4546	0.441133	0.359319	0.450536	0.43552	0.282937	0.192982	0.240399	0.691502	0.430452	0.872367	0.948667	1	0.931655	-0.0173197	-0.0343977	-0.290209	-0.728348	-0.758388	0.0397128	-0.0296688	0.00465085	-0.208916	-0.675697	-0.646017	0.13745	0.0280469	0.132548	0.261095	-0.1289	0.702204	-0.0398137	0.725797	-0.0754394	0.0801933	-0.00156322	0.013544	-0.0401723	-0.0250114	-0.0183164	-0.0258998	-0.018989	0.0299288	0.0963687	-0.0174499	-0.00135599	-0.0220253
CORR	percentCareerInLayup	0.194462	0.313375	0.293917	0.205531	0.309515	0.285741	0.202784	0.098896	0.116252	0.593932	0.283187	0.905257	0.931534	0.931655	1	-0.177839	-0.193754	-0.401365	-0.785785	-0.838147	-0.044876	0.0171418	0.0226966	-0.327099	-0.749959	-0.758382	0.0378737	0.0347074	0.0978019	0.396661	-0.0396053	0.768165	-0.0698769	0.814124	-0.0809271	0.00979744	0.00411358	-0.0654229	-0.0394533	-0.0525875	-0.0747354	-0.12567	-0.132188	-0.0925985	-0.0250717	-0.0746948	-0.0670728	-0.125316
CORR	daysSinceLastLayup	0.68567	0.620718	0.657812	0.689941	0.615422	0.667292	0.292195	0.341889	0.524376	0.50812	0.686822	-0.036109	-0.0182627	-0.0173197	-0.177839	1	0.972792	0.512885	-0.0614302	0.0538366	0.452229	-0.440127	-0.302009	0.572224	0.00858697	0.232889	0.499796	-0.307241	0.00416151	-0.506001	-0.414941	0.00336652	0.345445	-0.125616	0.198131	-0.0407365	-0.00504017	0.168516	0.114691	0.19749	0.359998	0.596561	0.748574	0.821593	0.839364	0.240598	0.383869	0.607825
CORR	eventsSinceLastLayup	0.684868	0.658324	0.685689	0.695435	0.658155	0.696756	0.344654	0.396558	0.559014	0.49359	0.675288	-0.0475579	-0.0328322	-0.0343977	-0.193754	0.972792	1	0.538186	0.0442453	0.161651	0.463794	-0.295674	-0.132006	0.609677	0.123976	0.349543	0.523558	-0.157082	0.164735	-0.519702	-0.410619	-0.10904	0.195987	-0.239968	0.0247684	0.00454028	0.103153	0.239818	0.20518	0.310756	0.485945	0.704345	0.834299	0.889434	0.892866	0.324035	0.484511	0.666897
CORR	racesPerYrCareer	0.589804	0.200723	0.303793	0.568302	0.206794	0.338533	-0.0148157	0.260924	0.525533	0.101119	0.299707	-0.280859	-0.294543	-0.290209	-0.401365	0.512885	0.538186	1	0.0846691	0.347272	0.892064	-0.446689	-0.0693806	0.955534	0.135135	0.512845	0.811663	-0.33922	0.209875	-0.947949	-0.743933	-0.109921	0.419188	-0.390074	0.0289343	0.117769	0.0645019	0.181671	0.180415	0.248641	0.325373	0.441051	0.502134	0.4991	0.488841	0.187789	0.320806	0.403512
CORR	worksPerYrCareer	-0.377475	-0.262516	-0.304492	-0.367229	-0.248464	-0.306515	-0.0746511	-0.0447909	-0.206224	-0.615481	-0.387304	-0.714541	-0.74704	-0.728348	-0.785785	-0.0614302	0.0442453	0.0846691	1	0.952175	-0.217206	0.539757	0.477961	0.0518811	0.974069	0.834846	-0.243939	0.505315	0.267477	-0.0928851	0.272687	-0.991944	-0.493623	-0.928264	-0.412283	0.174137	0.213447	0.208376	0.139005	0.180908	0.22946	0.178508	0.136025	0.0758209	-0.0107991	0.191314	0.190555	0.090499
CORR	eventsPerYrCareer	-0.200153	-0.215581	-0.222944	-0.197074	-0.200776	-0.214602	-0.0824471	0.0123752	-0.0604985	-0.558554	-0.301407	-0.747841	-0.774952	-0.758388	-0.838147	0.0538366	0.161651	0.347272	0.952175	1	0.0409535	0.399736	0.461662	0.30309	0.94596	0.935616	-0.00810213	0.397589	0.334268	-0.314387	0.0643718	-0.954474	-0.366468	-0.990635	-0.409166	0.219523	0.223808	0.23839	0.187121	0.236092	0.288365	0.26337	0.234827	0.174288	0.0924699	0.213107	0.245974	0.167208
CORR	racesPerYrActive	0.714491	0.29646	0.407833	0.698905	0.300718	0.450006	0.113665	0.289983	0.622916	0.314717	0.405146	0.0552047	0.0475275	0.0397128	-0.044876	0.452229	0.463794	0.892064	-0.217206	0.0409535	1	-0.502399	-0.0748249	0.888847	-0.159562	0.240119	0.950758	-0.400437	0.277241	-0.870228	-0.953344	0.188612	0.4696	-0.0879888	0.0188042	0.162081	0.0672021	0.164485	0.159307	0.205502	0.276347	0.385405	0.449668	0.466501	0.480093	0.135113	0.27024	0.361881
CORR	worksPerYrActive	-0.519949	-0.186012	-0.278907	-0.493479	-0.175203	-0.299463	0.0508523	-0.0774342	-0.339029	-0.337584	-0.423437	-0.084529	-0.0801344	-0.0296688	0.0171418	-0.440127	-0.295674	-0.446689	0.539757	0.399736	-0.502399	1	0.87198	-0.425984	0.530143	0.287803	-0.456878	0.939996	0.544291	0.400305	0.447276	-0.53939	-0.979445	-0.383454	-0.82421	0.261195	0.308976	0.170222	0.149066	0.194673	0.21468	-0.000994237	-0.107267	-0.154763	-0.197368	0.178079	0.154833	-0.179818
CORR	eventsPerYrActive	-0.227774	-0.0729037	-0.120153	-0.206377	-0.0551117	-0.121062	0.115612	0.0654702	-0.0610652	-0.225425	-0.286528	-0.0499532	-0.0447666	0.00465085	0.0226966	-0.302009	-0.132006	-0.0693806	0.477961	0.461662	-0.0748249	0.87198	1	-0.0491774	0.504202	0.447152	-0.0479187	0.871526	0.816289	0.0738805	0.080328	-0.496699	-0.876063	-0.472218	-0.979537	0.417961	0.388951	0.325339	0.263589	0.326267	0.374103	0.187891	0.0938534	0.0416716	-0.00389922	0.248704	0.29617	-0.0261492
CORR	fursRacesPerMoCareer	0.666357	0.312667	0.408082	0.670763	0.32303	0.453958	0.284827	0.364395	0.675231	0.206894	0.394319	-0.198353	-0.20663	-0.208916	-0.327099	0.572224	0.609677	0.955534	0.0518811	0.30309	0.888847	-0.425984	-0.0491774	1	0.119387	0.522384	0.893129	-0.29548	0.321214	-0.929146	-0.775058	-0.0852985	0.38348	-0.354698	-0.0072998	0.145084	0.155057	0.228365	0.257293	0.338335	0.403367	0.535785	0.601901	0.603806	0.594934	0.260429	0.371077	0.495782
CORR	fursWorksPerMoCareer	-0.283235	-0.158289	-0.199974	-0.268431	-0.129889	-0.191534	0.00177715	0.152562	-0.0410366	-0.521894	-0.290794	-0.667099	-0.693541	-0.675697	-0.749959	0.00858697	0.123976	0.135135	0.974069	0.94596	-0.159562	0.530143	0.504202	0.119387	1	0.89212	-0.169869	0.564254	0.382672	-0.113923	0.237838	-0.979627	-0.503362	-0.93657	-0.455744	0.22843	0.276793	0.266941	0.208363	0.270821	0.31773	0.275972	0.24064	0.177773	0.093655	0.26114	0.260697	0.166292
CORR	fursEventsPerMoCareer	0.0432142	-0.0134911	-0.00592627	0.0586095	0.0157549	0.022121	0.130895	0.277123	0.255758	-0.352818	-0.0900943	-0.643858	-0.662228	-0.646017	-0.758382	0.232889	0.349543	0.512845	0.834846	0.935616	0.240119	0.287803	0.447152	0.522384	0.89212	1	0.237824	0.379933	0.510199	-0.447476	-0.101866	-0.857793	-0.289447	-0.954693	-0.434504	0.278624	0.311601	0.318394	0.300462	0.380325	0.42968	0.443657	0.44243	0.389662	0.31773	0.317959	0.360939	0.329987
CORR	fursRacesPerMoActive	0.763741	0.403471	0.501683	0.778428	0.411911	0.552626	0.435365	0.386323	0.761738	0.411331	0.487328	0.132265	0.13943	0.13745	0.0378737	0.499796	0.523558	0.811663	-0.243939	-0.00810213	0.950758	-0.456878	-0.0479187	0.893129	-0.169869	0.237824	1	-0.334557	0.379646	-0.788527	-0.919378	0.207643	0.409094	-0.0465195	-0.0224338	0.171713	0.162769	0.194575	0.235942	0.302965	0.356767	0.470229	0.531109	0.551585	0.566375	0.219753	0.317483	0.432768
CORR	fursWorksPerMoActive	-0.359599	-0.0293547	-0.116894	-0.327795	0.000867722	-0.120888	0.168142	0.208602	-0.0876833	-0.201054	-0.265681	-0.0425487	-0.0229881	0.0280469	0.0347074	-0.307241	-0.157082	-0.33922	0.505315	0.397589	-0.400437	0.939996	0.871526	-0.29548	0.564254	0.379933	-0.334557	1	0.690234	0.303399	0.360103	-0.524	-0.955223	-0.402476	-0.853919	0.33777	0.385045	0.272474	0.238809	0.311984	0.337824	0.15068	0.0612433	0.0137848	-0.0289832	0.272898	0.258901	-0.0509978
CORR	fursEventsPerMoActive	0.17815	0.219983	0.207431	0.223145	0.261178	0.245711	0.475743	0.490385	0.47764	0.0802032	0.0557354	0.0836109	0.103145	0.132548	0.0978019	0.00416151	0.164735	0.209875	0.267477	0.334268	0.277241	0.544291	0.816289	0.321214	0.382672	0.510199	0.379646	0.690234	1	-0.162443	-0.225769	-0.309625	-0.591314	-0.378605	-0.85442	0.470452	0.499336	0.455855	0.431396	0.526006	0.555222	0.465452	0.41371	0.373221	0.335756	0.382732	0.433426	0.258064
CORR	btwnRaces	-0.593865	-0.149272	-0.264346	-0.563881	-0.149235	-0.298779	-0.0131392	-0.139304	-0.417771	-0.0786477	-0.27259	0.290194	0.305291	0.261095	0.396661	-0.506001	-0.519702	-0.947949	-0.0928851	-0.314387	-0.870228	0.400305	0.0738805	-0.929146	-0.113923	-0.447476	-0.788527	0.303399	-0.162443	1	0.87069	0.10329	-0.381566	0.336199	-0.0473516	-0.14609	0.0335087	-0.20634	-0.0797717	-0.0951013	-0.0874974	-0.253619	-0.404684	-0.452913	-0.467724	-0.0624336	-0.125182	-0.259727
CORR	btwnRacesActive	-0.738657	-0.277221	-0.397932	-0.717057	-0.27649	-0.439669	-0.12719	-0.172048	-0.517854	-0.339697	-0.405984	-0.0976029	-0.0959797	-0.1289	-0.0396053	-0.414941	-0.410619	-0.743933	0.272687	0.0643718	-0.953344	0.447276	0.080328	-0.775058	0.237838	-0.101866	-0.919378	0.360103	-0.225769	0.87069	1	-0.254075	-0.421901	-0.0353039	-0.0351141	-0.195853	0.0355748	-0.203063	-0.0432192	-0.0280793	-0.0156837	-0.166948	-0.317548	-0.384493	-0.430348	0.0192405	-0.054388	-0.194681
CORR	btwnWorks	0.314948	0.183187	0.227258	0.303483	0.16913	0.229948	0.0445231	-0.00176179	0.156083	0.549134	0.314844	0.686196	0.718872	0.702204	0.768165	0.00336652	-0.10904	-0.109921	-0.991944	-0.954474	0.188612	-0.53939	-0.496699	-0.0852985	-0.979627	-0.857793	0.207643	-0.524	-0.309625	0.10329	-0.254075	1	0.515698	0.945669	0.449677	-0.191296	-0.240485	-0.217308	-0.163967	-0.218963	-0.275974	-0.23663	-0.202741	-0.14706	-0.0626703	-0.229548	-0.233884	-0.147738
CORR	btwnWorksActive	0.411934	0.0479366	0.144268	0.383884	0.0382813	0.166901	-0.107246	0.00679271	0.259906	0.210506	0.292369	0.0138762	0.00669336	-0.0398137	-0.0698769	0.345445	0.195987	0.419188	-0.493623	-0.366468	0.4696	-0.979445	-0.876063	0.38348	-0.503362	-0.289447	0.409094	-0.955223	-0.591314	-0.381566	-0.421901	0.515698	1	0.373898	0.862617	-0.274045	-0.341371	-0.208106	-0.183438	-0.248813	-0.282685	-0.0861548	0.00653811	0.0460666	0.0830244	-0.232732	-0.21998	0.0951642
CORR	btwnEvents	0.122095	0.127509	0.13485	0.118246	0.112921	0.12663	0.0531005	-0.0629981	-0.0016074	0.480389	0.217526	0.713153	0.741115	0.725797	0.814124	-0.125616	-0.239968	-0.390074	-0.928264	-0.990635	-0.0879888	-0.383454	-0.472218	-0.354698	-0.93657	-0.954693	-0.0465195	-0.402476	-0.378605	0.336199	-0.0353039	0.945669	0.373898	1	0.444108	-0.226001	-0.247985	-0.247096	-0.212998	-0.275683	-0.340356	-0.3289	-0.311696	-0.257351	-0.179544	-0.253455	-0.295302	-0.230833
CORR	btwnEventsActive	0.102545	-0.071353	-0.0241237	0.0796357	-0.0874861	-0.0217137	-0.175838	-0.132361	-0.0272218	0.0887415	0.144388	-0.0289063	-0.0320822	-0.0754394	-0.0809271	0.198131	0.0247684	0.0289343	-0.412283	-0.409166	0.0188042	-0.82421	-0.979537	-0.0072998	-0.455744	-0.434504	-0.0224338	-0.853919	-0.85442	-0.0473516	-0.0351141	0.449677	0.862617	0.444108	1	-0.413855	-0.41202	-0.350198	-0.29033	-0.369103	-0.433459	-0.272934	-0.196122	-0.155399	-0.118945	-0.293901	-0.355195	-0.065623
CORR	slopeAtStart	0.0579191	0.0190017	0.0248802	0.0724681	0.0351899	0.0432023	0.129753	0.200213	0.183864	-0.0353958	-0.0458694	-0.0490459	0.00529764	0.0801933	0.00979744	-0.0407365	0.00454028	0.117769	0.174137	0.219523	0.162081	0.261195	0.417961	0.145084	0.22843	0.278624	0.171713	0.33777	0.470452	-0.14609	-0.195853	-0.191296	-0.274045	-0.226001	-0.413855	1	0.102941	0.22358	0.0920041	0.0896469	0.0533923	0.0233507	0.0538475	0.0506354	0.0436923	0.0704375	0.0326692	0.0051851
CORR	slopeAtDOD	0.0226657	0.0851371	0.0659336	0.0678445	0.113775	0.0932338	0.357027	0.331197	0.314105	-0.0318684	-0.030726	-0.0344169	-0.0225893	-0.00156322	0.00411358	-0.00504017	0.103153	0.0645019	0.213447	0.223808	0.0672021	0.308976	0.388951	0.155057	0.276793	0.311601	0.162769	0.385045	0.499336	0.0335087	0.0355748	-0.240485	-0.341371	-0.247985	-0.41202	0.102941	1	0.167988	0.822767	0.697152	0.526386	0.399379	0.314216	0.252469	0.219354	0.270158	0.266303	0.166464
CORR	slopeAftLastLayup	0.268947	0.311849	0.305922	0.283205	0.335956	0.323363	0.124102	0.35233	0.273111	0.260143	0.243118	0.213275	0.130555	0.013544	-0.0654229	0.168516	0.239818	0.181671	0.208376	0.23839	0.164485	0.170222	0.325339	0.228365	0.266941	0.318394	0.194575	0.272474	0.455855	-0.20634	-0.203063	-0.217308	-0.208106	-0.247096	-0.350198	0.22358	0.167988	1	0.257887	0.248096	0.246742	0.289932	0.306957	0.315831	0.340112	0.168281	0.21347	0.22994
CORR	furs1moBeforeDOD	0.101256	0.100214	0.0975727	0.138284	0.12737	0.125657	0.341286	0.337429	0.348622	-0.0110258	0.0204732	-0.0735002	-0.0595363	-0.0401723	-0.0394533	0.114691	0.20518	0.180415	0.139005	0.187121	0.159307	0.149066	0.263589	0.257293	0.208363	0.300462	0.235942	0.238809	0.431396	-0.0797717	-0.0432192	-0.163967	-0.183438	-0.212998	-0.29033	0.0920041	0.822767	0.257887	1	0.756574	0.555969	0.441395	0.371075	0.31292	0.270239	0.164255	0.268128	0.187761
CORR	furs2moBeforeDOD	0.148746	0.191769	0.177823	0.191562	0.220148	0.20679	0.421465	0.441864	0.460317	0.0428022	0.0834525	-0.0849769	-0.0595302	-0.0250114	-0.0525875	0.19749	0.310756	0.248641	0.180908	0.236092	0.205502	0.194673	0.326267	0.338335	0.270821	0.380325	0.302965	0.311984	0.526006	-0.0951013	-0.0280793	-0.218963	-0.248813	-0.275683	-0.369103	0.0896469	0.697152	0.248096	0.756574	1	0.759039	0.62042	0.513332	0.455945	0.391356	0.727922	0.424618	0.27808
CORR	furs4moBeforeDOD	0.241403	0.307201	0.296532	0.27829	0.335983	0.325864	0.408356	0.477442	0.494928	0.124048	0.188114	-0.0554612	-0.032554	-0.0183164	-0.0747354	0.359998	0.485945	0.325373	0.22946	0.288365	0.276347	0.21468	0.374103	0.403367	0.31773	0.42968	0.356767	0.337824	0.555222	-0.0874974	-0.0156837	-0.275974	-0.282685	-0.340356	-0.433459	0.0533923	0.526386	0.246742	0.555969	0.759039	1	0.86679	0.718665	0.630694	0.54406	0.616421	0.886386	0.451877
CORR	furs6moBeforeDOD	0.442551	0.467641	0.471683	0.475528	0.495109	0.502821	0.464231	0.534942	0.606367	0.265821	0.394321	-0.0308776	-0.017876	-0.0258998	-0.12567	0.596561	0.704345	0.441051	0.178508	0.26337	0.385405	-0.000994237	0.187891	0.535785	0.275972	0.443657	0.470229	0.15068	0.465452	-0.253619	-0.166948	-0.23663	-0.0861548	-0.3289	-0.272934	0.0233507	0.399379	0.289932	0.441395	0.62042	0.86679	1	0.921266	0.839861	0.739045	0.536957	0.811002	0.805344
CORR	furs8moBeforeDOD	0.580942	0.594216	0.606461	0.60805	0.617629	0.635101	0.467725	0.560287	0.655327	0.388647	0.549064	0.00264768	-0.00130252	-0.018989	-0.132188	0.748574	0.834299	0.502134	0.136025	0.234827	0.449668	-0.107267	0.0938534	0.601901	0.24064	0.44243	0.531109	0.0612433	0.41371	-0.404684	-0.317548	-0.202741	0.00653811	-0.311696	-0.196122	0.0538475	0.314216	0.306957	0.371075	0.513332	0.718665	0.921266	1	0.963672	0.890035	0.459443	0.680861	0.839115
CORR	furs10moBeforeDOD	0.651596	0.676427	0.689727	0.674753	0.69164	0.711308	0.474207	0.538656	0.654498	0.487108	0.64435	0.0472836	0.0415229	0.0299288	-0.0925985	0.821593	0.889434	0.4991	0.0758209	0.174288	0.466501	-0.154763	0.0416716	0.603806	0.177773	0.389662	0.551585	0.0137848	0.373221	-0.452913	-0.384493	-0.14706	0.0460666	-0.257351	-0.155399	0.0506354	0.252469	0.315831	0.31292	0.455945	0.630694	0.839861	0.963672	1	0.967094	0.436523	0.591172	0.803998
CORR	furs1yrBeforeDOD	0.721697	0.751799	0.768585	0.740737	0.761958	0.784553	0.458918	0.536199	0.66341	0.589932	0.728935	0.12262	0.113662	0.0963687	-0.0250717	0.839364	0.892866	0.488841	-0.0107991	0.0924699	0.480093	-0.197368	-0.00389922	0.594934	0.093655	0.31773	0.566375	-0.0289832	0.335756	-0.467724	-0.430348	-0.0626703	0.0830244	-0.179544	-0.118945	0.0436923	0.219354	0.340112	0.270239	0.391356	0.54406	0.739045	0.890035	0.967094	1	0.379378	0.505411	0.724447
CORR	month2	0.117633	0.216019	0.192526	0.149023	0.231049	0.206247	0.322515	0.343033	0.354261	0.0751425	0.125859	-0.0741026	-0.0532747	-0.0174499	-0.0746948	0.240598	0.324035	0.187789	0.191314	0.213107	0.135113	0.178079	0.248704	0.260429	0.26114	0.317959	0.219753	0.272898	0.382732	-0.0624336	0.0192405	-0.229548	-0.232732	-0.253455	-0.293901	0.0704375	0.270158	0.168281	0.164255	0.727922	0.616421	0.536957	0.459443	0.436523	0.379378	1	0.40428	0.286448
CORR	month34	0.248916	0.304215	0.299209	0.272993	0.328086	0.323532	0.292156	0.405036	0.413207	0.14981	0.213173	-0.0251883	-0.00875398	-0.00135599	-0.0670728	0.383869	0.484511	0.320806	0.190555	0.245974	0.27024	0.154833	0.29617	0.371077	0.260697	0.360939	0.317483	0.258901	0.433426	-0.125182	-0.054388	-0.233884	-0.21998	-0.295302	-0.355195	0.0326692	0.266303	0.21347	0.268128	0.424618	0.886386	0.811002	0.680861	0.591172	0.505411	0.40428	1	0.467284
CORR	month56	0.496051	0.496077	0.507467	0.516422	0.514639	0.529287	0.378741	0.432097	0.529168	0.324152	0.478235	0.0184792	0.00420875	-0.0220253	-0.125316	0.607825	0.666897	0.403512	0.090499	0.167208	0.361881	-0.179818	-0.0261492	0.495782	0.166292	0.329987	0.432768	-0.0509978	0.258064	-0.259727	-0.194681	-0.147738	0.0951642	-0.230833	-0.065623	0.0051851	0.166464	0.22994	0.187761	0.27808	0.451877	0.805344	0.839115	0.803998	0.724447	0.286448	0.467284	1
CORR	month1minus2	-0.0753862	-0.141247	-0.130237	-0.0715882	-0.134462	-0.122955	0.0106552	-0.0615104	-0.0710855	-0.111197	-0.142725	-0.0108414	-0.0189194	-0.0231096	0.0342257	-0.171372	-0.163869	-0.048788	-0.0223472	-0.0136196	-0.0160952	0.0412691	0.0696155	-0.0476473	-0.0325754	-0.0229378	-0.0260362	0.0220024	0.0585265	-0.0210663	-0.0586156	0.0371093	-0.0162179	0.0287409	-0.0454725	0.0194389	0.366854	0.0908742	0.572609	-0.0321609	-0.0984602	-0.135208	-0.137417	-0.152404	-0.135599	-0.654159	-0.147981	-0.115256
CORR	furs1moAfterStart	0.0614054	0.0127039	0.0214421	0.0776655	0.0250156	0.0390006	0.142838	0.176067	0.169606	-0.0911944	-0.0281046	-0.147784	-0.121304	-0.0613897	-0.150484	-0.0197453	0.0239306	0.172639	0.267187	0.311256	0.153169	0.159113	0.297531	0.204999	0.302554	0.355087	0.168897	0.223791	0.364121	-0.169136	-0.147436	-0.279353	-0.168319	-0.315962	-0.296563	0.84972	0.143079	0.198332	0.171374	0.0670777	0.0424107	0.0373617	0.0820354	0.077789	0.0664378	-0.0142431	0.00950679	0.0515287
CORR	furs2moAfterStart	0.127332	0.0677823	0.0790082	0.136697	0.0835226	0.0992143	0.0772678	0.2457	0.241787	-0.116803	0.0195395	-0.317648	-0.285485	-0.223855	-0.345438	0.0956489	0.152499	0.356044	0.41372	0.490555	0.252551	0.120367	0.277172	0.358397	0.464024	0.549465	0.248878	0.215485	0.362214	-0.30388	-0.181983	-0.434576	-0.135107	-0.506857	-0.288153	0.718049	0.106172	0.127531	0.155002	0.136418	0.153898	0.156859	0.206258	0.191727	0.162254	0.113426	0.136739	0.129426
CORR	furs4moAfterStart	0.178445	0.157574	0.165522	0.189301	0.171301	0.179913	0.077941	0.252831	0.266225	-0.111348	0.0963639	-0.422662	-0.416377	-0.359071	-0.48773	0.223363	0.302846	0.464663	0.521511	0.605335	0.28054	0.119103	0.258699	0.473267	0.567804	0.665806	0.282323	0.202897	0.340793	-0.34377	-0.118921	-0.559322	-0.153165	-0.643547	-0.292022	0.437646	0.171932	0.0796244	0.207368	0.226769	0.316091	0.322309	0.35086	0.332805	0.294354	0.215521	0.305606	0.271439
CORR	furs6moAfterStart	0.232148	0.225063	0.231567	0.242414	0.240206	0.243289	0.103872	0.288785	0.306461	-0.0628887	0.166369	-0.419918	-0.42798	-0.391786	-0.513674	0.288155	0.370121	0.506143	0.501443	0.592379	0.297713	0.0586659	0.191873	0.520614	0.551666	0.666597	0.303783	0.145487	0.303509	-0.3735	-0.118303	-0.545641	-0.108194	-0.638889	-0.241967	0.251124	0.216424	0.0214546	0.241078	0.298851	0.38993	0.444501	0.458746	0.423364	0.377684	0.261893	0.370704	0.401276
CORR	furs8moAfterStart	0.308275	0.295924	0.306623	0.318218	0.310348	0.319134	0.142218	0.328413	0.364871	0.0223005	0.250492	-0.385699	-0.40664	-0.383398	-0.485049	0.368986	0.446642	0.542991	0.43167	0.533017	0.349951	-0.0027186	0.146001	0.566014	0.490137	0.632959	0.356818	0.0959561	0.296815	-0.449208	-0.201034	-0.482394	-0.0587475	-0.588345	-0.210626	0.193976	0.215288	0.0517933	0.229839	0.309393	0.398769	0.493351	0.543546	0.512884	0.466712	0.277075	0.384866	0.468111
CORR	furs10moAfterStart	0.373676	0.360697	0.373567	0.383229	0.37224	0.385966	0.196463	0.336175	0.403646	0.113478	0.330529	-0.334936	-0.365267	-0.347361	-0.436181	0.429124	0.496217	0.54576	0.356754	0.45694	0.378466	-0.0588228	0.09172	0.583032	0.418769	0.577137	0.396665	0.0484266	0.276699	-0.493633	-0.2717	-0.411915	-0.014252	-0.519508	-0.168871	0.155467	0.185828	0.0610814	0.189229	0.309843	0.37909	0.49139	0.57604	0.573455	0.534581	0.305248	0.35753	0.487669
CORR	furs1yrAfterStart	0.5086	0.487985	0.509856	0.51544	0.498772	0.521312	0.252333	0.383073	0.480822	0.276559	0.470766	-0.186526	-0.231562	-0.221819	-0.308927	0.486687	0.546318	0.560071	0.230902	0.340193	0.442348	-0.121885	0.0533251	0.607703	0.302749	0.491692	0.471712	0.00287583	0.283278	-0.537576	-0.372978	-0.292655	0.0318612	-0.412621	-0.150229	0.129116	0.152077	0.0879344	0.149081	0.298437	0.371943	0.49403	0.609214	0.635409	0.627601	0.319553	0.35182	0.498875
CORR	daysBtwnDODandPrevEvent	0.0667914	0.0187224	0.0325516	0.0565205	0.00653711	0.0263372	-0.0688065	-0.0803633	-0.0230396	0.0950734	0.0890358	0.0281122	0.0309907	0.00578135	-0.00889065	0.0032069	-0.0554484	0.00403442	-0.145601	-0.139441	0.00315821	-0.240626	-0.272498	-0.0154141	-0.162366	-0.148295	-0.00904842	-0.277727	-0.256298	0.0377947	0.00800422	0.155704	0.252711	0.145074	0.27428	0.00339654	-0.320728	-0.123044	-0.417114	-0.337098	-0.276485	-0.187694	-0.148112	-0.127263	-0.11778	-0.0886656	-0.152301	-0.0453627
CORR	activeDaysRank	0.885949	0.929002	0.952564	0.885494	0.92062	0.946581	0.368907	0.446805	0.595429	0.901148	0.968244	0.503954	0.505364	0.424488	0.28106	0.653896	0.642616	0.287291	-0.377694	-0.290681	0.395838	-0.410386	-0.267098	0.376246	-0.282449	-0.084765	0.473012	-0.257469	0.0666279	-0.268461	-0.403453	0.310722	0.288015	0.213455	0.133626	-0.00287851	-0.0228858	0.249644	0.0355829	0.0676574	0.146413	0.356457	0.524139	0.620538	0.716506	0.0822227	0.160116	0.454286
CORR	racesRank	0.969284	0.785537	0.855125	0.960437	0.78126	0.870581	0.366793	0.40799	0.68987	0.775534	0.86404	0.385567	0.380095	0.325553	0.182312	0.658089	0.653326	0.573132	-0.359097	-0.187133	0.696257	-0.505217	-0.220339	0.646265	-0.271255	0.0456229	0.740267	-0.354223	0.164576	-0.582032	-0.718568	0.299931	0.404083	0.112386	0.102165	0.0754147	0.0197165	0.225718	0.0928366	0.134137	0.222207	0.418728	0.553392	0.621154	0.689396	0.102425	0.23254	0.475316
CORR	eventsRank	0.879865	0.954141	0.968327	0.883295	0.950755	0.96357	0.410907	0.48946	0.624751	0.878445	0.946991	0.490721	0.490095	0.408131	0.266131	0.617097	0.649245	0.311595	-0.286419	-0.199185	0.405223	-0.280717	-0.118035	0.406835	-0.179216	0.0156913	0.493151	-0.118891	0.206557	-0.279952	-0.396042	0.215016	0.157621	0.117116	-0.0154614	0.0258925	0.0786852	0.243787	0.118953	0.184812	0.272448	0.444325	0.575392	0.658383	0.743666	0.172732	0.255485	0.469632
CORR	fursRacesRank	0.963337	0.812802	0.871621	0.968699	0.811912	0.892967	0.482718	0.448871	0.740084	0.807179	0.87928	0.418795	0.432396	0.377279	0.233717	0.668715	0.665551	0.508545	-0.388947	-0.231906	0.654667	-0.490824	-0.223004	0.612816	-0.295061	0.0136383	0.737116	-0.333871	0.190424	-0.503298	-0.671426	0.328348	0.384989	0.155506	0.101086	0.059015	0.0487537	0.211897	0.111198	0.176312	0.239345	0.44411	0.579506	0.647862	0.713495	0.146315	0.230749	0.497521
CORR	fursEventsRank	0.866744	0.951876	0.96167	0.879791	0.957332	0.968246	0.494945	0.554268	0.689219	0.869958	0.929791	0.487835	0.492013	0.411836	0.27266	0.612633	0.653241	0.295476	-0.265303	-0.183535	0.402749	-0.240221	-0.0765107	0.416426	-0.146116	0.0480533	0.511362	-0.0598423	0.279783	-0.256262	-0.388363	0.192704	0.115869	0.101321	-0.0576055	0.071782	0.147072	0.314356	0.15387	0.237722	0.322504	0.493508	0.621628	0.689774	0.765316	0.221338	0.299026	0.510073
CORR	btwnRacesRank	-0.565181	-0.148864	-0.256478	-0.532969	-0.148582	-0.287646	0.0065742	-0.119131	-0.378108	-0.0707537	-0.263561	0.279418	0.2975	0.254691	0.390425	-0.492664	-0.510629	-0.916126	-0.102208	-0.311308	-0.825385	0.384906	0.0821103	-0.894954	-0.122766	-0.438225	-0.736976	0.291651	-0.141606	0.968263	0.826459	0.112956	-0.365032	0.333862	-0.0535819	-0.126244	0.0566786	-0.253881	-0.0623684	-0.067901	-0.0747141	-0.260829	-0.417864	-0.456342	-0.460694	-0.0473076	-0.122484	-0.289741
CORR	percentCareerInLayupRank	0.228435	0.357339	0.336463	0.241365	0.354584	0.327693	0.213992	0.126238	0.143513	0.623361	0.329594	0.919343	0.936037	0.92785	0.983127	-0.153732	-0.169589	-0.389993	-0.767565	-0.820976	-0.0442663	-0.0103444	-0.010939	-0.311216	-0.728491	-0.737168	0.0450772	0.0135548	0.0768352	0.383163	-0.0338746	0.74685	-0.0478188	0.79443	-0.0520634	0.00194492	0.0148136	-0.0757656	-0.0283083	-0.0375604	-0.0666924	-0.101993	-0.106234	-0.0677098	0.00319672	-0.0576731	-0.0663872	-0.0955102
CORR	daysSinceLastLayupRank	0.670209	0.605935	0.643387	0.673208	0.598419	0.650102	0.272925	0.311989	0.492477	0.499033	0.674292	-0.0199559	-0.00458562	-0.00451719	-0.160632	0.968276	0.936539	0.476324	-0.0735909	0.032594	0.423909	-0.436835	-0.308115	0.529821	-0.00897604	0.199892	0.468426	-0.30805	-0.0134959	-0.473465	-0.396346	0.0171882	0.344531	-0.102621	0.204034	-0.0617751	-0.0343458	0.106364	0.0769574	0.166997	0.325909	0.577069	0.727154	0.79832	0.816584	0.222787	0.34952	0.595722
CORR	eventsSinceLastLayupRank	0.677047	0.637945	0.667245	0.686227	0.635542	0.67988	0.332284	0.364348	0.54098	0.475864	0.658047	-0.0470283	-0.0380816	-0.0533727	-0.198915	0.941104	0.968377	0.531562	0.0474019	0.162575	0.466852	-0.29931	-0.129321	0.603005	0.11976	0.340465	0.520461	-0.166767	0.165668	-0.518769	-0.419908	-0.108775	0.205194	-0.237458	0.0249585	0.000836579	0.0909236	0.226109	0.180578	0.279558	0.457072	0.689947	0.826264	0.880285	0.879853	0.295353	0.456617	0.666653
CORR	worksPerYrCareerRank	-0.359601	-0.252627	-0.291418	-0.349979	-0.235484	-0.291056	-0.0769741	-0.00974169	-0.1687	-0.592486	-0.370313	-0.711968	-0.745539	-0.732401	-0.775852	-0.0333581	0.0688969	0.103621	0.968268	0.923135	-0.185779	0.503296	0.443457	0.0706938	0.948086	0.817265	-0.215903	0.474903	0.251584	-0.100939	0.246192	-0.963559	-0.459056	-0.902896	-0.381585	0.165912	0.219572	0.204136	0.139071	0.193811	0.246708	0.188197	0.154063	0.10084	0.0194804	0.206792	0.204349	0.0895626
CORR	eventsPerYrCareerRank	-0.18921	-0.206075	-0.214505	-0.189224	-0.194359	-0.20887	-0.115146	0.0134346	-0.063915	-0.536592	-0.293729	-0.724856	-0.747866	-0.725078	-0.80275	0.061687	0.167594	0.358692	0.917786	0.96827	0.0650257	0.392082	0.456444	0.303155	0.911991	0.902187	0.00420341	0.380559	0.319445	-0.303477	0.0535973	-0.921925	-0.356817	-0.958344	-0.401511	0.241515	0.20162	0.1798	0.161177	0.233427	0.285354	0.263068	0.235743	0.17819	0.0950464	0.227885	0.254098	0.172231
CORR	fursPerEventRank	0.719521	0.578552	0.62505	0.757598	0.626812	0.688808	0.648731	0.800156	0.968274	0.523415	0.601209	0.195956	0.23414	0.217031	0.0874682	0.521061	0.552003	0.52944	-0.183595	-0.0348857	0.623635	-0.341982	-0.059204	0.664394	-0.0241907	0.266098	0.74617	-0.0972087	0.451985	-0.443863	-0.533877	0.135978	0.265592	-0.0248276	-0.0240639	0.146424	0.273264	0.243354	0.317959	0.410997	0.471324	0.589038	0.644775	0.645659	0.649982	0.313215	0.409207	0.52448
CORR	fursWorksPerMoCareerRank	-0.27667	-0.159524	-0.197951	-0.266481	-0.131716	-0.189645	-0.0423559	0.155294	-0.0473633	-0.503616	-0.284117	-0.656882	-0.685105	-0.663343	-0.728422	0.0384509	0.151357	0.150559	0.942295	0.913904	-0.130115	0.509726	0.484836	0.127121	0.968266	0.860935	-0.152469	0.540918	0.358532	-0.135504	0.197682	-0.947644	-0.481019	-0.906906	-0.438435	0.203686	0.279386	0.28415	0.201758	0.257948	0.333486	0.289999	0.266683	0.210402	0.122484	0.246621	0.287923	0.180785
CORR	fursEventsPerMoCareerRank	0.021562	-0.0355346	-0.0288426	0.0317178	-0.00865798	-0.00381964	0.0914466	0.243861	0.219246	-0.358025	-0.114334	-0.639628	-0.654785	-0.628574	-0.734172	0.205305	0.316531	0.499825	0.811155	0.910021	0.226157	0.299075	0.458545	0.496895	0.864183	0.968266	0.214502	0.379158	0.493364	-0.421609	-0.0812587	-0.829109	-0.29373	-0.926195	-0.439517	0.288201	0.277447	0.274556	0.268969	0.352147	0.404601	0.376776	0.376882	0.332952	0.274635	0.291675	0.349775	0.236642
CORR	racesPerYrCareerRank	0.56125	0.181494	0.279385	0.538694	0.190221	0.314229	-0.0184076	0.256468	0.50941	0.0767106	0.271576	-0.287074	-0.299571	-0.291427	-0.402025	0.490759	0.515772	0.968697	0.106376	0.357069	0.859728	-0.422002	-0.0569122	0.920102	0.158449	0.516281	0.776422	-0.313398	0.211478	-0.910305	-0.708806	-0.129103	0.398833	-0.394886	0.0236183	0.145087	0.0490167	0.175197	0.171561	0.238713	0.315086	0.42669	0.487146	0.476445	0.459698	0.179772	0.313211	0.395786
CORR	fursRacesPerMoActiveRank	0.744017	0.383302	0.481538	0.754349	0.393365	0.530675	0.37677	0.372413	0.735277	0.386354	0.468732	0.095622	0.0983512	0.0967775	-0.00704947	0.493814	0.514052	0.818011	-0.216126	0.0202439	0.932078	-0.447212	-0.0484454	0.885519	-0.141707	0.258332	0.968696	-0.320846	0.357132	-0.805339	-0.895394	0.184487	0.404818	-0.0702174	-0.0148967	0.156331	0.140231	0.155906	0.211187	0.27196	0.327692	0.436876	0.500643	0.521136	0.539402	0.202904	0.295439	0.402808
CORR	btwnRacesActiveRank	-0.693512	-0.246882	-0.360976	-0.674952	-0.245947	-0.401324	-0.13065	-0.160551	-0.500254	-0.315059	-0.378297	-0.0920027	-0.0881191	-0.123117	-0.0412606	-0.409572	-0.395616	-0.712271	0.280747	0.0846651	-0.92762	0.450568	0.101042	-0.744016	0.250687	-0.0786697	-0.896612	0.365744	-0.200533	0.835154	0.96826	-0.266292	-0.428606	-0.0607515	-0.0614618	-0.163336	0.044457	-0.214027	-0.0313094	-0.0334155	-0.00267264	-0.151586	-0.304717	-0.378048	-0.420466	-0.00830605	-0.0330289	-0.17562
CORR	furs8moBeforeDODRank	0.566138	0.560501	0.57655	0.590724	0.583413	0.604598	0.433456	0.517967	0.624277	0.365538	0.523946	-0.0199752	-0.0266011	-0.0542722	-0.155087	0.730188	0.807137	0.489908	0.138333	0.236306	0.439961	-0.12379	0.081229	0.587037	0.234566	0.434062	0.515981	0.0340208	0.39179	-0.398891	-0.313129	-0.199614	0.031615	-0.306496	-0.175403	0.072293	0.308583	0.275354	0.367143	0.491014	0.695808	0.89691	0.968276	0.930991	0.85703	0.425237	0.648993	0.80704
CORR	furs10moBeforeDODRank	0.620514	0.643826	0.657076	0.644929	0.658452	0.677476	0.458149	0.508096	0.624635	0.454343	0.618334	0.0215496	0.015331	0.00246392	-0.120662	0.807533	0.865096	0.474859	0.0954899	0.187033	0.441933	-0.160041	0.022854	0.577205	0.189388	0.390489	0.527274	0.00120954	0.342362	-0.446639	-0.376246	-0.161951	0.0606049	-0.263299	-0.128405	0.0362114	0.223804	0.277329	0.276932	0.394883	0.579684	0.804803	0.934821	0.968297	0.929264	0.377833	0.560111	0.77823
CORR	furs1yrBeforeDODRank	0.688581	0.71222	0.730615	0.709065	0.718994	0.745657	0.445709	0.49689	0.6282	0.556709	0.687915	0.107748	0.1015	0.08788	-0.0279241	0.808615	0.86726	0.467662	-0.00044562	0.100519	0.463459	-0.179203	0.0111405	0.572301	0.0958081	0.311806	0.550902	-0.0234905	0.329503	-0.462775	-0.427679	-0.0669704	0.0749285	-0.181369	-0.125158	0.0763122	0.21266	0.310892	0.261961	0.387813	0.528751	0.710131	0.859381	0.930864	0.968289	0.375411	0.481824	0.6669
[truncated: 29 more columns]
